# Supplementary material for: Rad51-mediated interhomolog recombination during budding yeast meiosis is promoted by the meiotic recombination checkpoint and the conserved Pif1 helicase
Source: PLoS Genet. 2022 Dec 12;18(12):e1010407. doi: 10.1371/journal.pgen.1010407 (PMC9779700; doi:10.1371/journal.pgen.1010407)
Supplement: S1 Data — (XLSX) [file pgen.1010407.s001.xlsx]

## Sheet: Fig 1A
Strain	Genotype	Time in spo medium (hr)	mononucleate	binucleate	tetranucleate	total	% MI	% MII	%MI and MII
NH716	WT	0	200	0	0	200	0	0	0
NH716	WT	2	199	1	0	200	0.5	0	0.5
NH716	WT	3	189	8	3	200	4	1.5	5.5
NH716	WT	4	171	29	0	200	14.5	0	14.5
NH716	WT	5	90	40	70	200	20	35	55
NH716	WT	6	64	38	98	200	19	49	68
NH716	WT	7	44	13	143	200	6.5	71.5	78
NH716	WT	8	25	22	153	200	11	76.5	87.5
NH716	WT	9	21	11	168	200	5.5	84	89.5
NH716	WT	10	17	14	169	200	7	84.5	91.5
NH716	WT	12	16	8	176	200	4	88	92
NH716	WT	0	199	1	0	200	0.5	0	0.5
NH716	WT	2	200	0	0	200	0	0	0
NH716	WT	3	199	1	0	200	0.5	0	0.5
NH716	WT	4	199	1	0	200	0.5	0	0.5
NH716	WT	5	113	68	19	200	34	9.5	43.5
NH716	WT	6	55	40	105	200	20	52.5	72.5
NH716	WT	7	51	19	130	200	9.5	65	74.5
NH716	WT	8	24	6	170	200	3	85	88
NH716	WT	9	18	6	176	200	3	88	91
NH716	WT	10	14	9	177	200	4.5	88.5	93
NH716	WT	12	15	5	180	200	2.5	90	92.5
NH716	WT	0	200	0	0	200	0	0	0
NH716	WT	2	200	0	0	200	0	0	0
NH716	WT	3
NH716	WT	4	186	13	1	200	6.5	0.5	7
NH716	WT	5
NH716	WT	6	138	31	31	200	15.5	15.5	31
NH716	WT	7
NH716	WT	8	68	23	109	200	11.5	54.5	66
NH716	WT	9
NH716	WT	10	41	14	145	200	7	72.5	79.5
NH716	WT	12	46	9	145	200	4.5	72.5	77
NH716	WT	0	200	0	0	200	0	0	0
NH716	WT	2	200	0	0	200	0	0	0
NH716	WT	3
NH716	WT	4	198	2	0	200	1	0	1
NH716	WT	5
NH716	WT	6	142	41	17	200	20.5	8.5	29
NH716	WT	7
NH716	WT	8	51	24	125	200	12	62.5	74.5
NH716	WT	9
NH716	WT	10	30	9	161	200	4.5	80.5	85
NH716	WT	12	10	7	183	200	3.5	91.5	95
NH716	WT	0	200	0	0	200	0	0	0
NH716	WT	2
NH716	WT	3
NH716	WT	4	200	0	0	200	0	0	0
NH716	WT	5
NH716	WT	6	63	35	102	200	17.5	51	68.5
NH716	WT	7
NH716	WT	8	41	20	139	200	10	69.5	79.5
NH716	WT	9
NH716	WT	10	35	8	157	200	4	78.5	82.5
NH716	WT	12	39	13	148	200	6.5	74	80.5
NH2598 RCEN	WT	0	200	0	0	200	0	0	0
NH2598 RCEN	WT	2	200	0	0	200	0	0	0
NH2598 RCEN	WT	3	200	0	0	200	0	0	0
NH2598 RCEN	WT	4	194	6	0	200	3	0	3
NH2598 RCEN	WT	5	122	59	19	200	29.5	9.5	39
NH2598 RCEN	WT	6	75	34	91	200	17	45.5	62.5
NH2598 RCEN	WT	7	58	27	115	200	13.5	57.5	71
NH2598 RCEN	WT	8	35	12	153	200	6	76.5	82.5
NH2598 RCEN	WT	9	25	15	160	200	7.5	80	87.5
NH2598 RCEN	WT	10	25	7	168	200	3.5	84	87.5
NH2598 RCEN	WT	12	17	10	173	200	5	86.5	91.5
NH2598 RCEN	WT	0	199	1	0	200	0.5	0	0.5
NH2598 RCEN	WT	2	200	0	0	200	0	0	0
NH2598 RCEN	WT	3	200	0	0	200	0	0	0
NH2598 RCEN	WT	4	199	1	0	200	0.5	0	0.5
NH2598 RCEN	WT	5	144	40	16	200	20	8	28
NH2598 RCEN	WT	6	99	41	60	200	20.5	30	50.5
NH2598 RCEN	WT	7	60	35	105	200	17.5	52.5	70
NH2598 RCEN	WT	8	33	19	148	200	9.5	74	83.5
NH2598 RCEN	WT	9	34	19	147	200	9.5	73.5	83
NH2598 RCEN	WT	10	24	7	169	200	3.5	84.5	88
NH2598 RCEN	WT	12	10	2	188	200	1	94	95
NH2598 RCEN	WT	0	199	1	0	200	0.5	0	0.5
NH2598 RCEN	WT	2	200	0	0	200	0	0	0
NH2598 RCEN	WT	3	199	1	0	200	0.5	0	0.5
NH2598 RCEN	WT	4	199	1	0	200	0.5	0	0.5
NH2598 RCEN	WT	5	173	24	3	200	12	1.5	13.5
NH2598 RCEN	WT	6	114	44	42	200	22	21	43
NH2598 RCEN	WT	7	67	34	99	200	17	49.5	66.5
NH2598 RCEN	WT	8	69	14	117	200	7	58.5	65.5
NH2598 RCEN	WT	9	61	16	123	200	8	61.5	69.5
NH2598 RCEN	WT	10	72	12	116	200	6	58	64
NH2598 RCEN	WT	12	44	12	144	200	6	72	78
NH2598 RCEN	WT	0	200	0	0	200	0	0	0
NH2598 RCEN	WT	2	200	0	0	200	0	0	0
NH2598 RCEN	WT	3	200	0	0	200	0	0	0
NH2598 RCEN	WT	4	199	1	0	200	0.5	0	0.5
NH2598 RCEN	WT	5	150	47	3	200	23.5	1.5	25
NH2598 RCEN	WT	6	74	60	66	200	30	33	63
NH2598 RCEN	WT	7	39	27	134	200	13.5	67	80.5
NH2598 RCEN	WT	8	33	25	142	200	12.5	71	83.5
NH2598 RCEN	WT	9	27	9	164	200	4.5	82	86.5
NH2598 RCEN	WT	10	24	14	162	200	7	81	88
NH2598 RCEN	WT	12	18	2	180	200	1	90	91
NH2598 RCEN	WT	0	200	0	0	200	0	0	0
NH2598 RCEN	WT	2	199	1	0	200	0.5	0	0.5
NH2598 RCEN	WT	3	200	0	0	200	0	0	0
NH2598 RCEN	WT	4	187	13	0	200	6.5	0	6.5
NH2598 RCEN	WT	5	94	58	48	200	29	24	53
NH2598 RCEN	WT	6	44	30	126	200	15	63	78
NH2598 RCEN	WT	7	27	21	152	200	10.5	76	86.5
NH2598 RCEN	WT	8	23	15	162	200	7.5	81	88.5
NH2598 RCEN	WT	9	29	11	160	200	5.5	80	85.5
NH2598 RCEN	WT	10	26	9	165	200	4.5	82.5	87
NH2598 RCEN	WT	12	22	9	169	200	4.5	84.5	89
NH2598 RCEN	WT	0	200	0	0	200	0	0	0
NH2598 RCEN	WT	2	200	0	0	200	0	0	0
NH2598 RCEN	WT	3	197	3	0	200	1.5	0	1.5
NH2598 RCEN	WT	4	175	25	0	200	12.5	0	12.5
NH2598 RCEN	WT	5	124	48	28	200	24	14	38
NH2598 RCEN	WT	6	56	29	115	200	14.5	57.5	72
NH2598 RCEN	WT	7	38	16	146	200	8	73	81
NH2598 RCEN	WT	8	38	11	151	200	5.5	75.5	81
NH2598 RCEN	WT	9	32	6	162	200	3	81	84
NH2598 RCEN	WT	10	22	14	164	200	7	82	89
NH2598 RCEN	WT	12	20	5	175	200	2.5	87.5	90
NH2598 RCEN	WT	0	199	1	0	200	0.5	0	0.5
NH2598 RCEN	WT	2	200	0	0	200	0	0	0
NH2598 RCEN	WT	3	200	0	0	200	0	0	0
NH2598 RCEN	WT	4	192	8	0	200	4	0	4
NH2598 RCEN	WT	5	128	63	9	200	31.5	4.5	36
NH2598 RCEN	WT	6	74	46	80	200	23	40	63
NH2598 RCEN	WT	7	46	22	132	200	11	66	77
NH2598 RCEN	WT	8	30	16	154	200	8	77	85
NH2598 RCEN	WT	9	37	15	148	200	7.5	74	81.5
NH2598 RCEN	WT	10	25	3	172	200	1.5	86	87.5
NH2598 RCEN	WT	12	22	7	171	200	3.5	85.5	89
NH2598 RCEN	WT	0	199	1	0	200	0.5	0	0.5
NH2598 RCEN	WT	2	199	1	0	200	0.5	0	0.5
NH2598 RCEN	WT	3	199	1	0	200	0.5	0	0.5
NH2598 RCEN	WT	4	176	22	2	200	11	1	12
NH2598 RCEN	WT	5	109	59	32	200	29.5	16	45.5
NH2598 RCEN	WT	6	66	31	103	200	15.5	51.5	67
NH2598 RCEN	WT	7	45	15	140	200	7.5	70	77.5
NH2598 RCEN	WT	8	48	15	137	200	7.5	68.5	76
NH2598 RCEN	WT	9	35	10	155	200	5	77.5	82.5
NH2598 RCEN	WT	10	25	7	168	200	3.5	84	87.5
NH2598 RCEN	WT	12	19	7	174	200	3.5	87	90.5
NH716	WT	0	200	0	0	200	0	0	0
NH716	WT	2	200	0	0	200	0	0	0
NH716	WT	3	196	4	0	200	2	0	2
NH716	WT	4	186	14	0	200	7	0	7
NH716	WT	5	123	54	23	200	27	11.5	38.5
NH716	WT	6	77	43	80	200	21.5	40	61.5
NH716	WT	7	42	24	134	200	12	67	79
NH716	WT	8	31	16	153	200	8	76.5	84.5
NH716	WT	9	36	10	154	200	5	77	82
NH716	WT	10	18	10	172	200	5	86	91
NH716	WT	12	26	8	166	200	4	83	87
NH716	WT	0	200	0	0	200	0	0	0
NH716	WT	2	194	6	0	200	3	0	3
NH716	WT	3	198	2	0	200	1	0	1
NH716	WT	4	190	10	0	200	5	0	5
NH716	WT	5	105	66	29	200	33	14.5	47.5
NH716	WT	6	57	26	117	200	13	58.5	71.5
NH716	WT	7	37	19	144	200	9.5	72	81.5
NH716	WT	8	66	11	123	200	5.5	61.5	67
NH716	WT	9	34	20	146	200	10	73	83
NH716	WT	10	30	8	162	200	4	81	85
NH716	WT	12	21	5	174	200	2.5	87	89.5
NH2598 RCEN	WT	0	200	0	0	200	0	0	0
NH2598 RCEN	WT	2	199	1	0	200	0.5	0	0.5
NH2598 RCEN	WT	3	198	2	0	200	1	0	1
NH2598 RCEN	WT	4	199	1	0	200	0.5	0	0.5
NH2598 RCEN	WT	5	179	21	0	200	10.5	0	10.5
NH2598 RCEN	WT	6	171	29	0	200	14.5	0	14.5
NH2598 RCEN	WT	7	104	54	42	200	27	21	48
NH2598 RCEN	WT	8	71	37	92	200	18.5	46	64.5
NH2598 RCEN	WT	9	45	21	134	200	10.5	67	77.5
NH2598 RCEN	WT	10	34	13	153	200	6.5	76.5	83
NH2598 RCEN	WT	12	28	12	160	200	6	80	86
NH2598 RCEN	WT	0	200	0	0	200	0	0	0
NH2598 RCEN	WT	2	200	0	0	200	0	0	0
NH2598 RCEN	WT	3	199	1	0	200	0.5	0	0.5
NH2598 RCEN	WT	4	198	2	0	200	1	0	1
NH2598 RCEN	WT	5	172	28	0	200	14	0	14
NH2598 RCEN	WT	6	115	45	40	200	22.5	20	42.5
NH2598 RCEN	WT	7	62	22	116	200	11	58	69
NH2598 RCEN	WT	8	44	12	144	200	6	72	78
NH2598 RCEN	WT	9	44	11	145	200	5.5	72.5	78
NH2598 RCEN	WT	10	33	10	157	200	5	78.5	83.5
NH2598 RCEN	WT	12	26	8	166	200	4	83	87
NH2598 RCEN	WT	0	200	0	0	200	0	0	0
NH2598 RCEN	WT	2	200	0	0	200	0	0	0
NH2598 RCEN	WT	3	200	0	0	200	0	0	0
NH2598 RCEN	WT	4	198	2	0	200	1	0	1
NH2598 RCEN	WT	5	175	24	1	200	12	0.5	12.5
NH2598 RCEN	WT	6	139	50	11	200	25	5.5	30.5
NH2598 RCEN	WT	7	100	33	67	200	16.5	33.5	50
NH2598 RCEN	WT	8	52	25	123	200	12.5	61.5	74
NH2598 RCEN	WT	9	50	19	131	200	9.5	65.5	75
NH2598 RCEN	WT	10	49	10	141	200	5	70.5	75.5
NH2598 RCEN	WT	12	36	7	157	200	3.5	78.5	82
NH2528	hed1∆ RAD54-T132A	0	200	0	0	200	0	0	0
NH2528	hed1∆ RAD54-T132A	2	200	0	0	200	0	0	0
NH2528	hed1∆ RAD54-T132A	3	196	4	0	200	2	0	2
NH2528	hed1∆ RAD54-T132A	4	191	9	0	200	4.5	0	4.5
NH2528	hed1∆ RAD54-T132A	5	166	34	0	200	17	0	17
NH2528	hed1∆ RAD54-T132A	6	111	44	45	200	22	22.5	44.5
NH2528	hed1∆ RAD54-T132A	7	68	37	95	200	18.5	47.5	66
NH2528	hed1∆ RAD54-T132A	8	42	15	143	200	7.5	71.5	79
NH2528	hed1∆ RAD54-T132A	9	23	13	164	200	6.5	82	88.5
NH2528	hed1∆ RAD54-T132A	10	20	10	170	200	5	85	90
NH2528	hed1∆ RAD54-T132A	12	17	13	170	200	6.5	85	91.5
NH2528	hed1∆ RAD54-T132A	0	200	0	0	200	0	0	0
NH2528	hed1∆ RAD54-T132A	2	200	0	0	200	0	0	0
NH2528	hed1∆ RAD54-T132A	3	198	2	0	200	1	0	1
NH2528	hed1∆ RAD54-T132A	4	200	0	0	200	0	0	0
NH2528	hed1∆ RAD54-T132A	5	194	6	0	200	3	0	3
NH2528	hed1∆ RAD54-T132A	6	178	19	3	200	9.5	1.5	11
NH2528	hed1∆ RAD54-T132A	7	124	34	42	200	17	21	38
NH2528	hed1∆ RAD54-T132A	8	47	24	129	200	12	64.5	76.5
NH2528	hed1∆ RAD54-T132A	9	29	10	161	200	5	80.5	85.5
NH2528	hed1∆ RAD54-T132A	10	23	8	169	200	4	84.5	88.5
NH2528	hed1∆ RAD54-T132A	12	15	3	184	202	1.48515	91.0891	92.5743
NH2528	hed1∆ RAD54-T132A	0	200	0	0	200	0	0	0
NH2528	hed1∆ RAD54-T132A	2	200	0	0	200	0	0	0
NH2528	hed1∆ RAD54-T132A	3	200	0	0	200	0	0	0
NH2528	hed1∆ RAD54-T132A	4	200	0	0	200	0	0	0
NH2528	hed1∆ RAD54-T132A	5	171	28	1	200	14	0.5	14.5
NH2528	hed1∆ RAD54-T132A	6	111	50	39	200	25	19.5	44.5
NH2528	hed1∆ RAD54-T132A	7	56	23	121	200	11.5	60.5	72
NH2528	hed1∆ RAD54-T132A	8	17	6	177	200	3	88.5	91.5
NH2528	hed1∆ RAD54-T132A	9	27	7	166	200	3.5	83	86.5
NH2528	hed1∆ RAD54-T132A	10	28	10	162	200	5	81	86
NH2528	hed1∆ RAD54-T132A	12	29	9	162	200	4.5	81	85.5
NH2528	hed1∆ RAD54-T132A	0	200	0	0	200	0	0	0
NH2528	hed1∆ RAD54-T132A	2	199	1	0	200	0.5	0	0.5
NH2528	hed1∆ RAD54-T132A	3	196	4	0	200	2	0	2
NH2528	hed1∆ RAD54-T132A	4	198	2	0	200	1	0	1
NH2528	hed1∆ RAD54-T132A	5	183	17	0	200	8.5	0	8.5
NH2528	hed1∆ RAD54-T132A	6	135	40	25	200	20	12.5	32.5
NH2528	hed1∆ RAD54-T132A	7	68	50	82	200	25	41	66
NH2528	hed1∆ RAD54-T132A	8	41	14	145	200	7	72.5	79.5
NH2528	hed1∆ RAD54-T132A	9	33	12	155	200	6	77.5	83.5
NH2528	hed1∆ RAD54-T132A	10	27	16	157	200	8	78.5	86.5
NH2528	hed1∆ RAD54-T132A	12	19	15	166	200	7.5	83	90.5
NH2528	hed1∆ RAD54-T132A	0	200	0	0	200	0	0	0
NH2528	hed1∆ RAD54-T132A	2	200	0	0	200	0	0	0
NH2528	hed1∆ RAD54-T132A	3	200	0	0	200	0	0	0
NH2528	hed1∆ RAD54-T132A	4	199	1	0	200	0.5	0	0.5
NH2528	hed1∆ RAD54-T132A	5	191	9	0	200	4.5	0	4.5
NH2528	hed1∆ RAD54-T132A	6	135	38	27	200	19	13.5	32.5
NH2528	hed1∆ RAD54-T132A	7	66	27	107	200	13.5	53.5	67
NH2528	hed1∆ RAD54-T132A	8	56	16	128	200	8	64	72
NH2528	hed1∆ RAD54-T132A	9	40	7	153	200	3.5	76.5	80
NH2528	hed1∆ RAD54-T132A	10	41	6	153	200	3	76.5	79.5
NH2528	hed1∆ RAD54-T132A	12	34	2	164	200	1	82	83
NH2528	hed1∆ RAD54-T132A	0	200	0	0	200	0	0	0
NH2528	hed1∆ RAD54-T132A	2	200	0	0	200	0	0	0
NH2528	hed1∆ RAD54-T132A	3	197	3	0	200	1.5	0	1.5
NH2528	hed1∆ RAD54-T132A	4	199	1	0	200	0.5	0	0.5
NH2528	hed1∆ RAD54-T132A	5	182	17	1	200	8.5	0.5	9
NH2528	hed1∆ RAD54-T132A	6	108	58	34	200	29	17	46
NH2528	hed1∆ RAD54-T132A	7	70	57	73	200	28.5	36.5	65
NH2528	hed1∆ RAD54-T132A	8	45	13	142	200	6.5	71	77.5
NH2528	hed1∆ RAD54-T132A	9	41	8	151	200	4	75.5	79.5
NH2528	hed1∆ RAD54-T132A	10	21	16	163	200	8	81.5	89.5
NH2528	hed1∆ RAD54-T132A	12	24	17	159	200	8.5	79.5	88
NH2528	hed1∆ RAD54-T132A	0	200	0	0	200	0	0	0
NH2528	hed1∆ RAD54-T132A	2	198	2	0	200	1	0	1
NH2528	hed1∆ RAD54-T132A	3	199	1	0	200	0.5	0	0.5
NH2528	hed1∆ RAD54-T132A	4	197	3	0	200	1.5	0	1.5
NH2528	hed1∆ RAD54-T132A	5	180	20	0	200	10	0	10
NH2528	hed1∆ RAD54-T132A	6	104	64	32	200	32	16	48
NH2528	hed1∆ RAD54-T132A	7	72	35	93	200	17.5	46.5	64
NH2528	hed1∆ RAD54-T132A	8	41	22	137	200	11	68.5	79.5
NH2528	hed1∆ RAD54-T132A	9	40	12	148	200	6	74	80
NH2528	hed1∆ RAD54-T132A	10	26	5	169	200	2.5	84.5	87
NH2528	hed1∆ RAD54-T132A	12	30	12	158	200	6	79	85
NH2528	hed1∆ RAD54-T132A	0	200	0	0	200	0	0	0
NH2528	hed1∆ RAD54-T132A	2	200	0	0	200	0	0	0
NH2528	hed1∆ RAD54-T132A	3
NH2528	hed1∆ RAD54-T132A	4	200	0	0	200	0	0	0
NH2528	hed1∆ RAD54-T132A	5
NH2528	hed1∆ RAD54-T132A	6	176	21	3	200	10.5	1.5	12
NH2528	hed1∆ RAD54-T132A	7
NH2528	hed1∆ RAD54-T132A	8	73	31	96	200	15.5	48	63.5
NH2528	hed1∆ RAD54-T132A	9
NH2528	hed1∆ RAD54-T132A	10	27	7	166	200	3.5	83	86.5
NH2528	hed1∆ RAD54-T132A	12	13	8	179	200	4	89.5	93.5
NH2616 RCEN	hed1∆ RAD54-T132A	0	200	0	0	200	0	0	0
NH2616 RCEN	hed1∆ RAD54-T132A	2	200	0	0	200	0	0	0
NH2616 RCEN	hed1∆ RAD54-T132A	3	198	2	0	200	1	0	1
NH2616 RCEN	hed1∆ RAD54-T132A	4	199	1	0	200	0.5	0	0.5
NH2616 RCEN	hed1∆ RAD54-T132A	5	198	2	0	200	1	0	1
NH2616 RCEN	hed1∆ RAD54-T132A	6	153	47	0	200	23.5	0	23.5
NH2616 RCEN	hed1∆ RAD54-T132A	7	76	44	80	200	22	40	62
NH2616 RCEN	hed1∆ RAD54-T132A	8	33	12	155	200	6	77.5	83.5
NH2616 RCEN	hed1∆ RAD54-T132A	9	34	16	150	200	8	75	83
NH2616 RCEN	hed1∆ RAD54-T132A	10	26	9	165	200	4.5	82.5	87
NH2616 RCEN	hed1∆ RAD54-T132A	12	24	6	170	200	3	85	88
NH2616 RCEN	hed1∆ RAD54-T132A	0	200	0	0	200	0	0	0
NH2616 RCEN	hed1∆ RAD54-T132A	2	199	1	0	200	0.5	0	0.5
NH2616 RCEN	hed1∆ RAD54-T132A	3	200	0	0	200	0	0	0
NH2616 RCEN	hed1∆ RAD54-T132A	4	198	2	0	200	1	0	1
NH2616 RCEN	hed1∆ RAD54-T132A	5	195	4	1	200	2	0.5	2.5
NH2616 RCEN	hed1∆ RAD54-T132A	6	158	39	3	200	19.5	1.5	21
NH2616 RCEN	hed1∆ RAD54-T132A	7	123	45	32	200	22.5	16	38.5
NH2616 RCEN	hed1∆ RAD54-T132A	8	80	34	86	200	17	43	60
NH2616 RCEN	hed1∆ RAD54-T132A	9	56	26	118	200	13	59	72
NH2616 RCEN	hed1∆ RAD54-T132A	10	58	17	125	200	8.5	62.5	71
NH2616 RCEN	hed1∆ RAD54-T132A	12	49	12	139	200	6	69.5	75.5
NH2616 RCEN	hed1∆ RAD54-T132A	0	200	0	0	200	0	0	0
NH2616 RCEN	hed1∆ RAD54-T132A	2	200	0	0	200	0	0	0
NH2616 RCEN	hed1∆ RAD54-T132A	3	199	1	0	200	0.5	0	0.5
NH2616 RCEN	hed1∆ RAD54-T132A	4	200	0	0	200	0	0	0
NH2616 RCEN	hed1∆ RAD54-T132A	5	199	1	0	200	0.5	0	0.5
NH2616 RCEN	hed1∆ RAD54-T132A	6	174	26	0	200	13	0	13
NH2616 RCEN	hed1∆ RAD54-T132A	7	124	51	25	200	25.5	12.5	38
NH2616 RCEN	hed1∆ RAD54-T132A	8	101	22	77	200	11	38.5	49.5
NH2616 RCEN	hed1∆ RAD54-T132A	9	76	16	108	200	8	54	62
NH2616 RCEN	hed1∆ RAD54-T132A	10	69	21	110	200	10.5	55	65.5
NH2616 RCEN	hed1∆ RAD54-T132A	12	47	14	139	200	7	69.5	76.5
NH2616 RCEN	hed1∆ RAD54-T132A	0	200	0	0	200	0	0	0
NH2616 RCEN	hed1∆ RAD54-T132A	2	199	1	0	200	0.5	0	0.5
NH2616 RCEN	hed1∆ RAD54-T132A	3	200	0	0	200	0	0	0
NH2616 RCEN	hed1∆ RAD54-T132A	4	198	1	1	200	0.5	0.5	1
NH2616 RCEN	hed1∆ RAD54-T132A	5	190	10	0	200	5	0	5
NH2616 RCEN	hed1∆ RAD54-T132A	6	131	51	18	200	25.5	9	34.5
NH2616 RCEN	hed1∆ RAD54-T132A	7	61	52	87	200	26	43.5	69.5
NH2616 RCEN	hed1∆ RAD54-T132A	8	51	26	123	200	13	61.5	74.5
NH2616 RCEN	hed1∆ RAD54-T132A	9	36	16	148	200	8	74	82
NH2616 RCEN	hed1∆ RAD54-T132A	10	39	13	148	200	6.5	74	80.5
NH2616 RCEN	hed1∆ RAD54-T132A	12	15	9	176	200	4.5	88	92.5
NH2616 RCEN	hed1∆ RAD54-T132A	0	200	0	0	200	0	0	0
NH2616 RCEN	hed1∆ RAD54-T132A	2	199	1	0	200	0.5	0	0.5
NH2616 RCEN	hed1∆ RAD54-T132A	3	200	0	0	200	0	0	0
NH2616 RCEN	hed1∆ RAD54-T132A	4	197	3	0	200	1.5	0	1.5
NH2616 RCEN	hed1∆ RAD54-T132A	5	185	15	0	200	7.5	0	7.5
NH2616 RCEN	hed1∆ RAD54-T132A	6	121	59	20	200	29.5	10	39.5
NH2616 RCEN	hed1∆ RAD54-T132A	7	75	34	91	200	17	45.5	62.5
NH2616 RCEN	hed1∆ RAD54-T132A	8	65	23	112	200	11.5	56	67.5
NH2616 RCEN	hed1∆ RAD54-T132A	9	52	12	136	200	6	68	74
NH2616 RCEN	hed1∆ RAD54-T132A	10	47	9	144	200	4.5	72	76.5
NH2616 RCEN	hed1∆ RAD54-T132A	12	42	6	152	200	3	76	79
NH2616 RCEN	hed1∆ RAD54-T132A	0	199	1	0	200	0.5	0	0.5
NH2616 RCEN	hed1∆ RAD54-T132A	2	200	0	0	200	0	0	0
NH2616 RCEN	hed1∆ RAD54-T132A	3	199	1	0	200	0.5	0	0.5
NH2616 RCEN	hed1∆ RAD54-T132A	4	199	1	0	200	0.5	0	0.5
NH2616 RCEN	hed1∆ RAD54-T132A	5	191	9	0	200	4.5	0	4.5
NH2616 RCEN	hed1∆ RAD54-T132A	6	158	39	3	200	19.5	1.5	21
NH2616 RCEN	hed1∆ RAD54-T132A	7	84	55	61	200	27.5	30.5	58
NH2616 RCEN	hed1∆ RAD54-T132A	8	57	30	113	200	15	56.5	71.5
NH2616 RCEN	hed1∆ RAD54-T132A	9	43	18	139	200	9	69.5	78.5
NH2616 RCEN	hed1∆ RAD54-T132A	10	38	11	151	200	5.5	75.5	81
NH2616 RCEN	hed1∆ RAD54-T132A	12	31	16	153	200	8	76.5	84.5
NH2616 RCEN	hed1∆ RAD54-T132A	0	199	1	0	200	0.5	0	0.5
NH2616 RCEN	hed1∆ RAD54-T132A	2	200	0	0	200	0	0	0
NH2616 RCEN	hed1∆ RAD54-T132A	3	199	1	0	200	0.5	0	0.5
NH2616 RCEN	hed1∆ RAD54-T132A	4	194	6	0	200	3	0	3
NH2616 RCEN	hed1∆ RAD54-T132A	5	190	10	0	200	5	0	5
NH2616 RCEN	hed1∆ RAD54-T132A	6	129	49	22	200	24.5	11	35.5
NH2616 RCEN	hed1∆ RAD54-T132A	7	71	37	92	200	18.5	46	64.5
NH2616 RCEN	hed1∆ RAD54-T132A	8	42	18	140	200	9	70	79
NH2616 RCEN	hed1∆ RAD54-T132A	9	44	14	142	200	7	71	78
NH2616 RCEN	hed1∆ RAD54-T132A	10	44	13	143	200	6.5	71.5	78
NH2616 RCEN	hed1∆ RAD54-T132A	12	26	5	169	200	2.5	84.5	87
NH2616 RCEN	hed1∆ RAD54-T132A	0	200	0	0	200	0	0	0
NH2616 RCEN	hed1∆ RAD54-T132A	2	200	0	0	200	0	0	0
NH2616 RCEN	hed1∆ RAD54-T132A	3	196	4	0	200	2	0	2
NH2616 RCEN	hed1∆ RAD54-T132A	4	196	4	0	200	2	0	2
NH2616 RCEN	hed1∆ RAD54-T132A	5	160	39	1	200	19.5	0.5	20
NH2616 RCEN	hed1∆ RAD54-T132A	6	92	40	68	200	20	34	54
NH2616 RCEN	hed1∆ RAD54-T132A	7	56	16	128	200	8	64	72
NH2616 RCEN	hed1∆ RAD54-T132A	8	39	18	143	200	9	71.5	80.5
NH2616 RCEN	hed1∆ RAD54-T132A	9	29	15	156	200	7.5	78	85.5
NH2616 RCEN	hed1∆ RAD54-T132A	10	24	9	167	200	4.5	83.5	88
NH2616 RCEN	hed1∆ RAD54-T132A	12	30	8	162	200	4	81	85
NH2616 RCEN	hed1∆ RAD54-T132A	0	200	0	0	200	0	0	0
NH2616 RCEN	hed1∆ RAD54-T132A	2	198	2	0	200	1	0	1
NH2616 RCEN	hed1∆ RAD54-T132A	3	198	2	0	200	1	0	1
NH2616 RCEN	hed1∆ RAD54-T132A	4	197	3	0	200	1.5	0	1.5
NH2616 RCEN	hed1∆ RAD54-T132A	5	180	20	0	200	10	0	10
NH2616 RCEN	hed1∆ RAD54-T132A	6	118	52	30	200	26	15	41
NH2616 RCEN	hed1∆ RAD54-T132A	7	63	42	95	200	21	47.5	68.5
NH2616 RCEN	hed1∆ RAD54-T132A	8	44	24	132	200	12	66	78
NH2616 RCEN	hed1∆ RAD54-T132A	9	35	9	156	200	4.5	78	82.5
NH2616 RCEN	hed1∆ RAD54-T132A	10	25	23	152	200	11.5	76	87.5
NH2616 RCEN	hed1∆ RAD54-T132A	12	33	9	158	200	4.5	79	83.5
NH2528	hed1∆ RAD54-T132A	0	200	0	0	200	0	0	0
NH2528	hed1∆ RAD54-T132A	2	199	1	0	200	0.5	0	0.5
NH2528	hed1∆ RAD54-T132A	3	200	0	0	200	0	0	0
NH2528	hed1∆ RAD54-T132A	4	199	1	0	200	0.5	0	0.5
NH2528	hed1∆ RAD54-T132A	5	191	9	0	200	4.5	0	4.5
NH2528	hed1∆ RAD54-T132A	6	129	42	29	200	21	14.5	35.5
NH2528	hed1∆ RAD54-T132A	7	89	30	81	200	15	40.5	55.5
NH2528	hed1∆ RAD54-T132A	8	51	21	128	200	10.5	64	74.5
NH2528	hed1∆ RAD54-T132A	9	40	15	145	200	7.5	72.5	80
NH2528	hed1∆ RAD54-T132A	10	33	8	159	200	4	79.5	83.5
NH2528	hed1∆ RAD54-T132A	12	34	12	154	200	6	77	83
NH2528	hed1∆ RAD54-T132A	0	199	1	0	200	0.5	0	0.5
NH2528	hed1∆ RAD54-T132A	2	199	1	0	200	0.5	0	0.5
NH2528	hed1∆ RAD54-T132A	3	195	5	0	200	2.5	0	2.5
NH2528	hed1∆ RAD54-T132A	4	195	5	0	200	2.5	0	2.5
NH2528	hed1∆ RAD54-T132A	5	143	56	1	200	28	0.5	28.5
NH2528	hed1∆ RAD54-T132A	6	72	52	76	200	26	38	64
NH2528	hed1∆ RAD54-T132A	7	48	15	137	200	7.5	68.5	76
NH2528	hed1∆ RAD54-T132A	8	40	14	146	200	7	73	80
NH2528	hed1∆ RAD54-T132A	9	55	18	127	200	9	63.5	72.5
NH2528	hed1∆ RAD54-T132A	10	49	24	127	200	12	63.5	75.5
NH2528	hed1∆ RAD54-T132A	12	21	14	165	200	7	82.5	89.5
NH2616 RCEN	hed1∆ RAD54-T132A	0	199	1	0	200	0.5	0	0.5
NH2616 RCEN	hed1∆ RAD54-T132A	2	200	0	0	200	0	0	0
NH2616 RCEN	hed1∆ RAD54-T132A	3	200	0	0	200	0	0	0
NH2616 RCEN	hed1∆ RAD54-T132A	4	199	1	0	200	0.5	0	0.5
NH2616 RCEN	hed1∆ RAD54-T132A	5	198	2	0	200	1	0	1
NH2616 RCEN	hed1∆ RAD54-T132A	6	184	16	0	200	8	0	8
NH2616 RCEN	hed1∆ RAD54-T132A	7	149	40	11	200	20	5.5	25.5
NH2616 RCEN	hed1∆ RAD54-T132A	8	108	33	59	200	16.5	29.5	46
NH2616 RCEN	hed1∆ RAD54-T132A	9	60	21	119	200	10.5	59.5	70
NH2616 RCEN	hed1∆ RAD54-T132A	10	59	14	127	200	7	63.5	70.5
NH2616 RCEN	hed1∆ RAD54-T132A	12	38	7	155	200	3.5	77.5	81
NH2616 RCEN	hed1∆ RAD54-T132A	0	200	0	0	200	0	0	0
NH2616 RCEN	hed1∆ RAD54-T132A	2							0
NH2616 RCEN	hed1∆ RAD54-T132A	3	199	1	0	200	0.5	0	0.5
NH2616 RCEN	hed1∆ RAD54-T132A	4	200	0	0	200	0	0	0
NH2616 RCEN	hed1∆ RAD54-T132A	5	194	6	0	200	3	0	3
NH2616 RCEN	hed1∆ RAD54-T132A	6	152	40	8	200	20	4	24
NH2616 RCEN	hed1∆ RAD54-T132A	7	110	40	50	200	20	25	45
NH2616 RCEN	hed1∆ RAD54-T132A	8	63	39	98	200	19.5	49	68.5
NH2616 RCEN	hed1∆ RAD54-T132A	9	46	24	130	200	12	65	77
NH2616 RCEN	hed1∆ RAD54-T132A	10	38	16	146	200	8	73	81
NH2616 RCEN	hed1∆ RAD54-T132A	12	37	9	154	200	4.5	77	81.5

## Sheet: Fig 1B
Timecourse	Strain	Genotype	Spo	unspo	total	% Spo
AZ122020	NH2598 RCEN	WT	179	21	200	89.5
AZ020521	NH2598 RCEN	WT	182	18	200	91
AZ030321	NH2598 RCEN	WT	176	24	200	88
AZ040521	NH2598 RCEN	WT	171	29	200	85.5
AZ040521	NH2598 RCEN	WT	177	23	200	88.5
AZ060921	NH2598 RCEN	WT	183	17	200	91.5
AZ060921	NH2598 RCEN	WT	179	21	200	89.5
AZ060921	NH2598 RCEN	WT	176	24	200	88
AZ070321	NH716	WT	171	29	200	85.5
AZ072821	NH716	WT	170	30	200	85
AZ090121	NH2598 RCEN	WT	170	30	200	85
JW112520	NH716	WT	182	18	200	91
AZ110321	NH2598 RCEN	WT	180	20	200	90
AZ011922	NH2598 RCEN	WT	177	23	200	88.5
NH120520	NH716	WT	35	165	200	82.5
AZ081020	NH716	WT	177	23	200	82.5
AZ022120	NH716	WT	186	14	200	83.5
NH080420	NH716	WT	173	27	200	84.5
AZ122020	NH2616 RCEN	hed1∆ RAD54-T132A	170	30	200	85
AZ030321	NH2616 RCEN 1-1	hed1∆ RAD54-T132A	169	31	200	84.5
AZ030321	NH2616 RCEN 1-1	hed1∆ RAD54-T132A	151	49	200	75.5
AZ040521	NH2616 RCEN 2-1	hed1∆ RAD54-T132A	181	19	200	90.5
AZ060921	NH2616 RCEN	hed1∆ RAD54-T132A	169	31	200	84.5
AZ060921	NH2616 RCEN	hed1∆ RAD54-T132A	169	31	200	84.5
AZ060921	NH2616 RCEN	hed1∆ RAD54-T132A	173	27	200	86.5
AZ060921	NH2616 RCEN	hed1∆ RAD54-T132A	183	17	200	91.5
AZ060921	NH2616 RCEN	hed1∆ RAD54-T132A	178	22	200	89
AZ070321	NH2528	hed1∆ RAD54-T132A	176	24	200	88
AZ072821	NH2528	hed1∆ RAD54-T132A	174	26	200	87
AZ110321	NH2616 RCEN	hed1∆ RAD54-T132A	182	18	200	91
AZ011922	NH2616 RCEN	hed1∆ RAD54-T132A	168	32	200	84
AZ081020	NH2528	hed1∆ RAD54-T132A	182	18	200	91
AZ081021	NH2528	hed1∆ RAD54-T132A	166	34	200	83
AZ081022	NH2528	hed1∆ RAD54-T132A	182	18	200	91
AZ081023	NH2528	hed1∆ RAD54-T132A	180	20	200	90
AZ022120	NH2528	hed1∆ RAD54-T132A	190	10	200	95
AZ022120	NH2528	hed1∆ RAD54-T132A	173	27	200	86.5
AZ022120	NH2528	hed1∆ RAD54-T132A	174	26	200	87
NH080420	NH2528	hed1∆ RAD54-T132A	168	32	200	84

## Sheet: Fig 1C
Strain	Genotype	Max % MI+MII	(0.5* Max% MI + MII)	T50 =Time (hrs) that (0.5 * Max% MI + MII) intersects with the X axis)
NH716	WT	92	46	4.77
NH716	WT	93	46.5	5.1
NH716	WT	79.5	39.75	6.5
NH716	WT	95	47.5	6.81
NH716	WT	82.5	41.25	5.2
NH2598	WT	91.5	45.75	5.29
NH2598 RCEN	WT	95	47.5	5.87
NH2598 RCEN	WT	78	39	5.77
NH2598 RCEN	WT	91	45.5	5.54
NH2598 RCEN	WT	89	44.5	4.82
NH2598 RCEN	WT	90	45	5.21
NH2598 RCEN	WT	89	44.5	5.32
NH2598 RCEN	WT	90.5	45.25	4.99
NH716	WT	91	45.5	5.31
NH716	WT	89.5	44.75	4.94
NH2598 RCEN	WT	86	43	6.85
NH2598 RCEN	WT	87	43.5	6.04
NH2598 RCEN	WT	82	41	6.54
			ave	5.60389
			sd	0.683616
NH2528	hed1∆ RAD54-T132A	90.5	45.25	6.39
NH2528	hed1∆ RAD54-T132A	83	41.5	6.26
NH2528	hed1∆ RAD54-T132A	89.5	44.75	5.94
NH2528	hed1∆ RAD54-T132A	87	43.5	5.87
NH2528	hed1∆ RAD54-T132A	91.5	45.75	6.06
NH2528	hed1∆ RAD54-T132A	92.5	46.25	7.3
NH2528	hed1∆ RAD54-T132A	91.5	45.75	6.06
NH2528	hed1∆ RAD54-T132A	93.5	46.75	7.35
NH2616 RCEN	hed1∆ RAD54-T132A	88	44	6.53
NH2616 RCEN	hed1∆ RAD54-T132A	75.5	37.75	6.79
NH2616 RCEN	hed1∆ RAD54-T132A	76.5	38.25	6.86
NH2616 RCEN	hed1∆ RAD54-T132A	92.5	46.25	6.34
NH2616 RCEN	hed1∆ RAD54-T132A	79	39.5	6
NH2616 RCEN	hed1∆ RAD54-T132A	84.5	42.25	6.57
NH2616 RCEN	hed1∆ RAD54-T132A	87	43.5	6.29
NH2616 RCEN	hed1∆ RAD54-T132A	88	44	5.71
NH2616 RCEN	hed1∆ RAD54-T132A	87.5	43.75	6.1
NH2528	hed1∆ RAD54-T132A	83.5	41.75	6.32
NH2528	hed1∆ RAD54-T132A	89.5	44.75	5.46
NH2616 RCEN	hed1∆ RAD54-T132A	81	40.5	7.73
NH2616 RCEN	hed1∆ RAD54-T132A	81.5	40.75	6.8
			ave	6.41571
			sd	0.566609

## Sheet: Fig 1E
Strain	Genotype	Time in Spo (hr)	Dmc1- and Rad51-	Dmc1+ and Rad51+	Dmc1+ and Rad51-	Dmc1- and Rad51+	Total	%-Dmc1+ and Rad51+ cells
NH2598 RCEN	WT	0	166	6	2	0	174	3.44828
NH2598 RCEN	WT	3	75	80	9	1	165	48.4848
NH2598 RCEN	WT	4	50	82	2	1	135	60.7407
NH2598 RCEN	WT	5	118	23	4	1	146	15.7534
NH2598 RCEN	WT	6	122	33	4	0	159	20.7547
NH2598 RCEN	WT	8	112	10	0	0	122	8.19672
NH2598 RCEN	WT	0	156	1	0	0	157	0.636943
NH2598 RCEN	WT	3	66	59	2	2	129	45.7364
NH2598 RCEN	WT	4	65	60	1	4	130	46.1538
NH2598 RCEN	WT	5	107	28	0	0	135	20.7407
NH2598 RCEN	WT	6	103	25	0	0	128	19.5312
NH2598 RCEN	WT	8	120	7	0	0	127	5.51181
NH2598 RCEN	WT	0	106	4	3	0	113	3.53982
NH2598 RCEN	WT	3	50	79	10	0	139	56.8345
NH2598 RCEN	WT	4	36	98	0	4	138	71.0145
NH2598 RCEN	WT	5	59	82	5	0	146	56.1644
NH2598 RCEN	WT	6	110	31	14	1	156	19.8718
NH2598 RCEN	WT	8	114	5	9	0	128	3.90625
NH2616 RCEN	hed1∆ RAD54-T132A	0	179	0	1	0	180	0
NH2616 RCEN	hed1∆ RAD54-T132A	3	66	80	6	5	157	50.9554
NH2616 RCEN	hed1∆ RAD54-T132A	4	44	112	4	4	164	68.2927
NH2616 RCEN	hed1∆ RAD54-T132A	5	63	100	2	12	177	56.4972
NH2616 RCEN	hed1∆ RAD54-T132A	6	97	43	0	8	148	29.0541
NH2616 RCEN	hed1∆ RAD54-T132A	8	123	17	0	2	142	11.9718
NH2616 RCEN	hed1∆ RAD54-T132A	0	138	1	0	0	139	0.719424
NH2616 RCEN	hed1∆ RAD54-T132A	3	47	94	0	2	143	65.7343
NH2616 RCEN	hed1∆ RAD54-T132A	4	45	82	0	4	131	62.5954
NH2616 RCEN	hed1∆ RAD54-T132A	5	43	89	0	2	134	66.4179
NH2616 RCEN	hed1∆ RAD54-T132A	6	94	50	1	0	145	34.4828
NH2616 RCEN	hed1∆ RAD54-T132A	8	135	18	0	1	154	11.6883
NH2616 RCEN	hed1∆ RAD54-T132A	0	137	8	0	2	147	5.44218
NH2616 RCEN	hed1∆ RAD54-T132A	3	47	80	1	4	132	60.6061
NH2616 RCEN	hed1∆ RAD54-T132A	4	22	100	1	0	123	81.3008
NH2616 RCEN	hed1∆ RAD54-T132A	5	30	106	0	3	139	76.259
NH2616 RCEN	hed1∆ RAD54-T132A	6	49	94	1	3	147	63.9456
NH2616 RCEN	hed1∆ RAD54-T132A	8	65	57	0	5	127	44.8819

## Sheet: Fig 1F
Strain	Genotype	% Rad51 + Dmc1 AUC	Max % MI + MII	Rad51 and Dmc1 lifespan (hr)
NH2598 RCEN	WT	218	95	2.29474
NH2598 RCEN	WT	194.1	78	2.48846
NH2598 RCEN	WT	279.9	87	3.21724
			ave	2.66681
			sd	0.486426
NH2616 RCEN	hed1∆ RAD54-T132A	282.3	75.5	3.73907
NH2616 RCEN	hed1∆ RAD54-T132A	325	76.5	4.24837
NH2616 RCEN	hed1∆ RAD54-T132A	427.7	81	5.28025
			ave	4.42256
			sd	0.785215

## Sheet: Fig 1H
Strain	Genotype	Time in Spo (hr)	Red1- Mononucleates	Red1+ Mononucleates	Binucleates	Tetranucleates	Total	% Red1+ Cells
NH2598 RCEN	WT	0	199	1	0	0	200	0.5
NH2598 RCEN	WT	2	153	47	0	0	200	23.5
NH2598 RCEN	WT	3	106	94	0	0	200	47
NH2598 RCEN	WT	4	63	137	0	0	200	68.5
NH2598 RCEN	WT	5	105	22	52	21	200	11
NH2598 RCEN	WT	6	59	18	28	95	200	9
NH2598 RCEN	WT	7	16	5	16	163	200	2.5
NH2598 RCEN	WT	8	11	0	4	185	200	0
NH2598 RCEN	WT	0	199	1	0	0	200	0.5
NH2598 RCEN	WT	2	80	120	0	0	200	60
NH2598 RCEN	WT	3	61	139	0	0	200	69.5
NH2598 RCEN	WT	4	35	165	0	0	200	82.5
NH2598 RCEN	WT	5	61	108	20	11	200	54
NH2598 RCEN	WT	6	63	68	36	33	200	34
NH2598 RCEN	WT	7	33	24	32	111	200	12
NH2598 RCEN	WT	8	9	4	8	179	200	2
NH2598 RCEN	WT	0	200	0	0	0	200	0
NH2598 RCEN	WT	2	88	112	0	0	200	56
NH2598 RCEN	WT	3	31	169	0	0	200	84.5
NH2598 RCEN	WT	4	40	160	0	0	200	80
NH2598 RCEN	WT	5	78	101	21	0	200	50.5
NH2598 RCEN	WT	6	84	31	20	65	200	15.5
NH2598 RCEN	WT	7	67	22	19	92	200	11
NH2598 RCEN	WT	8	40	7	10	143	200	3.5
NH2598 RCEN	WT	0	200	0	0	0	200	0
NH2598 RCEN	WT	2	87	112	1	0	200	56
NH2598 RCEN	WT	3	73	127	0	0	200	63.5
NH2598 RCEN	WT	4	34	166	0	0	200	83
NH2598 RCEN	WT	5	66	92	31	11	200	46
NH2598 RCEN	WT	6	46	38	38	78	200	19
NH2598 RCEN	WT	7	18	7	11	164	200	3.5
NH2598 RCEN	WT	8	14	5	0	181	200	2.5
NH2598 RCEN	WT	0	200	0	0	0	200	0
NH2598 RCEN	WT	2	87	113	0	0	200	56.5
NH2598 RCEN	WT	3	35	163	2	0	200	81.5
NH2598 RCEN	WT	4	54	141	5	0	200	70.5
NH2598 RCEN	WT	5	65	68	36	31	200	34
NH2598 RCEN	WT	6	47	57	15	81	200	28.5
NH2598 RCEN	WT	7	10	1	2	187	200	0.5
NH2598 RCEN	WT	8	8	2	8	182	200	1
NH2598 RCEN	WT	0	200	0	0	0	200	0
NH2598 RCEN	WT	2	77	123	0	0	200	61.5
NH2598 RCEN	WT	3	94	106	0	0	200	53
NH2598 RCEN	WT	4	83	98	19	0	200	49
NH2598 RCEN	WT	5	66	40	45	49	200	20
NH2598 RCEN	WT	6	47	29	36	88	200	14.5
NH2598 RCEN	WT	7	22	18	12	148	200	9
NH2598 RCEN	WT	8	12	5	0	183	200	2.5
NH2598 RCEN	WT	0	199	1	0	0	200	0.5
NH2598 RCEN	WT	2	105	94	1	0	200	47
NH2598 RCEN	WT	3	82	117	1	0	200	58.5
NH2598 RCEN	WT	4	94	103	3		200	51.5
NH2598 RCEN	WT	5	79	69	29	23	200	34.5
NH2598 RCEN	WT	6	66	20	27	87	200	10
NH2598 RCEN	WT	7	29	4	7	160	200	2
NH2598 RCEN	WT	8	26	2	6	166	200	1
NH2598 RCEN	WT	0	198	2	0	0	200	1
NH2598 RCEN	WT	2	58	142	0	0	200	71
NH2598 RCEN	WT	3	71	129	0	0	200	64.5
NH2598 RCEN	WT	4	105	79	15	1	200	39.5
NH2598 RCEN	WT	5	72	43	39	46	200	21.5
NH2598 RCEN	WT	6	67	32	33	68	200	16
NH2598 RCEN	WT	7	52	20	12	116	200	10
NH2598 RCEN	WT	8	18	2	1	179	200	1
NH716	WT	0	200	0	0	0	200	0
NH716	WT	2	95	105	0	0	200	52.5
NH716	WT	3	88	110	2	0	200	55
NH716	WT	4	79	113	8	0	200	56.5
NH716	WT	5	69	79	22	30	200	39.5
NH716	WT	6	36	36	31	97	200	18
NH716	WT	7	37	16	22	125	200	8
NH716	WT	8	26	12	8	154	200	6
NH716	WT	0	200	0	0	0	200	0
NH716	WT	2	85	114	1	0	200	57
NH716	WT	3	67	132	1	0	200	66
NH716	WT	4	92	91	17	0	200	45.5
NH716	WT	5	56	47	61	36	200	23.5
NH716	WT	6	47	10	34	109	200	5
NH716	WT	7	29	12	12	147	200	6
NH716	WT	8	20	6	5	169	200	3
NH2598 RCEN	WT	0	200	0	0	0	200	0
NH2598 RCEN	WT	2	177	23	0	0	200	11.5
NH2598 RCEN	WT	3	121	79	0	0	200	39.5
NH2598 RCEN	WT	4	85	115	0	0	200	57.5
NH2598 RCEN	WT	5	87	100	13	0	200	50
NH2598 RCEN	WT	6	79	57	36	28	200	28.5
NH2598 RCEN	WT	7	64	26	40	70	200	13
NH2598 RCEN	WT	8	44	17	13	126	200	8.5
NH2616 RCEN	hed1∆ RAD54-T132A	0	197	2	1	0	200	1
NH2616 RCEN	hed1∆ RAD54-T132A	2	170	30	0	0	200	15
NH2616 RCEN	hed1∆ RAD54-T132A	3	100	100	0	0	200	50
NH2616 RCEN	hed1∆ RAD54-T132A	4	68	132	0	0	200	66
NH2616 RCEN	hed1∆ RAD54-T132A	5	63	136	1	0	200	68
NH2616 RCEN	hed1∆ RAD54-T132A	6	86	74	31	9	200	37
NH2616 RCEN	hed1∆ RAD54-T132A	7	62	40	40	58	200	20
NH2616 RCEN	hed1∆ RAD54-T132A	8	34	17	16	133	200	8.5
NH2616 RCEN	hed1∆ RAD54-T132A	0	200	0	0	0	200	0
NH2616 RCEN	hed1∆ RAD54-T132A	2	83	117	0	0	200	58.5
NH2616 RCEN	hed1∆ RAD54-T132A	3	51	149	0	0	200	74.5
NH2616 RCEN	hed1∆ RAD54-T132A	4	43	155	2	0	200	77.5
NH2616 RCEN	hed1∆ RAD54-T132A	5	32	167	0	1	200	83.5
NH2616 RCEN	hed1∆ RAD54-T132A	6	71	84	41	4	200	42
NH2616 RCEN	hed1∆ RAD54-T132A	7	58	37	34	71	200	18.5
NH2616 RCEN	hed1∆ RAD54-T132A	8	25	13	25	137	200	6.5
NH2616 RCEN	hed1∆ RAD54-T132A	0	199	0	1	0	200	0
NH2616 RCEN	hed1∆ RAD54-T132A	2	99	101	0	0	200	50.5
NH2616 RCEN	hed1∆ RAD54-T132A	3	51	148	1	0	200	74
NH2616 RCEN	hed1∆ RAD54-T132A	4	47	152	1	0	200	76
NH2616 RCEN	hed1∆ RAD54-T132A	5	39	159	2	0	200	79.5
NH2616 RCEN	hed1∆ RAD54-T132A	6	64	105	29	2	200	52.5
NH2616 RCEN	hed1∆ RAD54-T132A	7	66	48	48	38	200	24
NH2616 RCEN	hed1∆ RAD54-T132A	8	52	42	29	77	200	21
NH2616 RCEN	hed1∆ RAD54-T132A	0	200	0	0	0	200	0
NH2616 RCEN	hed1∆ RAD54-T132A	2	98	102	0	0	200	51
NH2616 RCEN	hed1∆ RAD54-T132A	3	58	141	1	0	200	70.5
NH2616 RCEN	hed1∆ RAD54-T132A	4	68	130	2	0	200	65
NH2616 RCEN	hed1∆ RAD54-T132A	5	55	133	10	2	200	66.5
NH2616 RCEN	hed1∆ RAD54-T132A	6	44	85	48	23	200	42.5
NH2616 RCEN	hed1∆ RAD54-T132A	7	32	19	28	121	200	9.5
NH2616 RCEN	hed1∆ RAD54-T132A	8	17	15	4	164	200	7.5
NH2616 RCEN	hed1∆ RAD54-T132A	0	200	0	0	0	200	0
NH2616 RCEN	hed1∆ RAD54-T132A	2	92	108	0	0	200	54
NH2616 RCEN	hed1∆ RAD54-T132A	3	84	115	1	0	200	57.5
NH2616 RCEN	hed1∆ RAD54-T132A	4	80	120	0	0	200	60
NH2616 RCEN	hed1∆ RAD54-T132A	5	84	101	14	1	200	50.5
NH2616 RCEN	hed1∆ RAD54-T132A	6	79	68	38	15	200	34
NH2616 RCEN	hed1∆ RAD54-T132A	7	41	27	21	111	200	13.5
NH2616 RCEN	hed1∆ RAD54-T132A	8	26	7	16	151	200	3.5
							0
NH2616 RCEN	hed1∆ RAD54-T132A	0	200	0	0	0	200	0
NH2616 RCEN	hed1∆ RAD54-T132A	2	73	127	0	0	200	63.5
NH2616 RCEN	hed1∆ RAD54-T132A	3	77	122	1	0	200	61
NH2616 RCEN	hed1∆ RAD54-T132A	4	84	116	0	0	200	58
NH2616 RCEN	hed1∆ RAD54-T132A	5	59	138	3	0	200	69
NH2616 RCEN	hed1∆ RAD54-T132A	6	75	87	25	13	200	43.5
NH2616 RCEN	hed1∆ RAD54-T132A	7	50	34	36	80	200	17
NH2616 RCEN	hed1∆ RAD54-T132A	8	42	12	14	132	200	6
							0
NH2616 RCEN	hed1∆ RAD54-T132A	0	199	1	0	0	200	0.5
NH2616 RCEN	hed1∆ RAD54-T132A	2	72	128	0	0	200	64
NH2616 RCEN	hed1∆ RAD54-T132A	3	80	120	0	0	200	60
NH2616 RCEN	hed1∆ RAD54-T132A	4	92	106	0	2	200	53
NH2616 RCEN	hed1∆ RAD54-T132A	5	104	83	7	6	200	41.5
NH2616 RCEN	hed1∆ RAD54-T132A	6	104	33	29	34	200	16.5
NH2616 RCEN	hed1∆ RAD54-T132A	7	47	27	20	106	200	13.5
NH2616 RCEN	hed1∆ RAD54-T132A	8	40	18	6	136	200	9
NH2616 RCEN	hed1∆ RAD54-T132A	0	200	0	0	0	200	0
NH2616 RCEN	hed1∆ RAD54-T132A	2	51	149	0	0	200	74.5
NH2616 RCEN	hed1∆ RAD54-T132A	3	91	108	1	0	200	54
NH2616 RCEN	hed1∆ RAD54-T132A	4	72	126	2	0	200	63
NH2616 RCEN	hed1∆ RAD54-T132A	5	91	92	17	0	200	46
NH2616 RCEN	hed1∆ RAD54-T132A	6	74	53	45	28	200	26.5
NH2616 RCEN	hed1∆ RAD54-T132A	7	63	43	23	71	200	21.5
NH2616 RCEN	hed1∆ RAD54-T132A	8	24	6	13	157	200	3
NH2528	hed1∆ RAD54-T132A	0	200	0	0	0	200	0
NH2528	hed1∆ RAD54-T132A	2	102	98	0	0	200	49
NH2528	hed1∆ RAD54-T132A	3	84	114	2	0	200	57
NH2528	hed1∆ RAD54-T132A	4	82	133	2	0	217	61.2903
NH2528	hed1∆ RAD54-T132A	5	91	96	13	0	200	48
NH2528	hed1∆ RAD54-T132A	6	63	72	35	30	200	36
NH2528	hed1∆ RAD54-T132A	7	38	37	29	96	200	18.5
NH2528	hed1∆ RAD54-T132A	8	40	10	18	132	200	5
NH2528	hed1∆ RAD54-T132A	0	200	0	0	0	200	0
NH2528	hed1∆ RAD54-T132A	2	81	119	0	0	200	59.5
NH2528	hed1∆ RAD54-T132A	3	76	124	0	0	200	62
NH2528	hed1∆ RAD54-T132A	4	59	137	4	0	200	68.5
NH2528	hed1∆ RAD54-T132A	5	71	79	49	1	200	39.5
NH2528	hed1∆ RAD54-T132A	6	44	38	47	71	200	19
NH2528	hed1∆ RAD54-T132A	7	49	10	16	125	200	5
NH2528	hed1∆ RAD54-T132A	8	25	17	5	153	200	8.5
NH2616 RCEN	hed1∆ RAD54-T132A	0	200	0	0	0	200	0
NH2616 RCEN	hed1∆ RAD54-T132A	2	141	59	0	0	200	29.5
NH2616 RCEN	hed1∆ RAD54-T132A	3	110	90	0	0	200	45
NH2616 RCEN	hed1∆ RAD54-T132A	4	77	123	0	0	200	61.5
NH2616 RCEN	hed1∆ RAD54-T132A	5	64	129	7	0	200	64.5
NH2616 RCEN	hed1∆ RAD54-T132A	6	67	70	39	24	200	35
NH2616 RCEN	hed1∆ RAD54-T132A	7	54	37	24	85	200	18.5
NH2616 RCEN	hed1∆ RAD54-T132A	8	43	16	13	128	200	8

## Sheet: Fig 1I
Strain	Genotype	Timecourse	Replicate	Max %-MI and MII	%-Red1+ AUC	Prophase lifespan		AUC = area under the curve
NH2598 RCEN	WT	AZ122020	A	91.5	173.8	1.89945
NH2598 RCEN	WT	AZ020521	A	95	343.5	3.61579
NH2598 RCEN	WT	AZ030321	A	78	327.3	4.19615
NH2598 RCEN	WT	AZ040521	A	91	300.3	3.3
NH2598 RCEN	WT	AZ040521	B	89	300.3	3.37416
NH2598 RCEN	WT	AZ060921	A	90	239	2.65556
NH2598 RCEN	WT	AZ060921	B	89	228	2.5618
NH2598 RCEN	WT	AZ060921	C	90.5	259.5	2.8674
NH716	WT	AZ070321	A	91	258.8	2.84396
NH716	WT	AZ072821	A	89.5	233	2.60335
NH2598 RCEN	WT	AZ011922	A	82	210	2.56098
					ave	2.9526
					sd	0.626828
NH2616 RCEN	hed1∆ RAD54-T132A	AZ122020	B	88	268.8	3.05455
NH2616 RCEN	hed1∆ RAD54-T132A	AZ030321	B	75.5	387	5.12583
NH2616 RCEN	hed1∆ RAD54-T132A	AZ030321	C	76.5	392.3	5.1281
NH2616 RCEN	hed1∆ RAD54-T132A	AZ040521	D	92.5	334.3	3.61405
NH2616 RCEN	hed1∆ RAD54-T132A	AZ060921	E	79	298.3	3.77595
NH2616 RCEN	hed1∆ RAD54-T132A	AZ060921	F	84.5	346.8	4.10414
NH2616 RCEN	hed1∆ RAD54-T132A	AZ060921	G	87	285.5	3.28161
NH2616 RCEN	hed1∆ RAD54-T132A	AZ060921	H	88	324.3	3.68523
NH2528	hed1∆ RAD54-T132A	AZ070321	B	83.5	296.8	3.55449
NH2528	hed1∆ RAD54-T132A	AZ072821	B	89.5	287.5	3.21229
NH2616 RCEN	hed1∆ RAD54-T132A	AZ011922	B	81.5	272.8	3.34724
					ave	3.80759
					sd	0.713931

## Sheet: Fig 2A
Spore viability	each row is a biological replicate	viable spores in tetrads
Strain	Genotype	4	3	2	1	0	total	% sv
NH716	WT	24	1	1	0	0	26	97.1
NH716	WT	23	1	2	0	0	26	95.2
NH716	WT	25	0	1	0	0	26	98.1
NH716		25	0	1	0	0	26	98.1
NH716	WT	21	2	2	0	1	26	90.4
NH716	WT	23	3	0	0	0	26	97.1
NH716	WT	24	1	0	1	0	26	96.2
NH716	WT	23	2	1	0	0	26	96.2
NH716	WT	25	1	0	0	0	26	99
NH716	WT	25	0	0	0	0	25	100
NH716	WT	23	2	1	0	0	26	96.1538
NH716	WT	24	0	1	0	1	26	94.2308
NH716	WT	19	2	0	0	0	21	97.619
NH716	WT	25	0	0	0	0	25	100
NH716	WT	24	0	1	0	0	25	98
NH2598 RCEN	WT	25	0	1	0	0	26	98.0769
NH2598 RCEN	WT	19	5	1	1	0	26	90.3846
NH2598 RCEN	WT	25	1	0	0	0	26	99.0385
NH2598 RCEN	WT	22	2	2	0	0	26	94.2308
NH2598 RCEN	WT	24	2	0	0	0	26	98.0769
NH2598 RCEN	WT	22	3	1	0	0	26	95.1923
NH2598 RCEN	WT	22	0	4	0	0	26	92.3077
NH2598 RCEN	WT	24	0	2	0	0	26	96.1538
NH716	WT	24	0	1	0	0	25	98
NH716	WT	24	2	0	0	0	26	98.0769
NH2598 RCEN	WT	23	1	1	0	0	25	97
NH2598 RCEN	WT	22	3	1	0	0	26	95.1923
	Total	629	34	25	2	2	692	96.4595
	%tetrads	90.896	4.91329	3.61272	0.289017	0.289017	average	96.4865
							sd	2.51536
NH2528	hed1∆ RAD54-T132A	17	3	5	1	0	26	84.6
NH2528	hed1∆ RAD54-T132A	23	2	1	0	0	26	96.2
NH2528	hed1∆ RAD54-T132A	22	0	3	0	0	25	94
NH2528	hed1∆ RAD54-T132A	24	0	2	0	0	26	96.2
NH2528	hed1∆ RAD54-T132A	21	3	1	0	0	25	95
NH2528	hed1∆ RAD54-T132A	24	1	1	0	0	26	97.1
NH2528	hed1∆ RAD54-T132A	23	1	2	0	0	26	95.2
NH2528	hed1∆ RAD54-T132A	23	2	0	0	0	25	98
NH2528	hed1∆ RAD54-T132A	25	1	0	0	0	26	99
NH2528	hed1∆ RAD54-T132A	22	2	2	0	0	26	94.2
NH2528	hed1∆ RAD54-T132A	24	0	2	0	0	26	96.1538
NH2528	hed1∆ RAD54-T132A	21	3	1	0	0	25	95
NH2528	hed1∆ RAD54-T132A	24	1	1	0	0	26	97.1154
NH2528	hed1∆ RAD54-T132A	22	2	1	0	0	25	96
NH2528	hed1∆ RAD54-T132A	22	2	1	1	0	26	93.2692
NH2528	hed1∆ RAD54-T132A	20	3	2	0	0	25	93
NH2528	hed1∆ RAD54-T132A	22	2	0	0	0	24	97.9167
NH2528	hed1∆ RAD54-T132A	23	0	1	1	0	25	95
NH2616 RCEN	hed1∆ RAD54-T132A	22	2	2	0	0	26	94.2308
NH2616 RCEN	hed1∆ RAD54-T132A	18	3	4	1	0	26	86.5385
NH2616 RCEN	hed1∆ RAD54-T132A	23	2	1	0	0	26	96.1538
NH2616 RCEN	hed1∆ RAD54-T132A	24	0	2	0	0	26	96.1538
NH2616 RCEN	hed1∆ RAD54-T132A	22	0	2	1	1	26	89.4231
NH2616 RCEN	hed1∆ RAD54-T132A	20	1	1	0	4	26	81.7308
NH2616 RCEN	hed1∆ RAD54-T132A	22	1	2	1	0	26	92.3077
NH2616 RCEN	hed1∆ RAD54-T132A	20	2	1	1	1	25	89
NH2616 RCEN	hed1∆ RAD54-T132A	18	0	7	0	1	26	82.6923
NH2528	hed1∆ RAD54-T132A	17	7	1	0	1	26	87.5
NH2528	hed1∆ RAD54-T132A	21	1	4	0	0	26	91.3462
NH2616 RCEN	hed1∆ RAD54-T132A	20	3	1	0	0	24	94.7917
NH2616 RCEN	hed1∆ RAD54-T132A	23	2	1	0	0	26	96.1538
	Total	672	52	55	7	8	794	93.2305
	%tetrads	84.6348	6.54912	6.92695	0.881612	1.00756	average	93.2573
							sd	4.39469
NH2618	rad51-II3A	14	6	4	0	1	25	82
NH2618	rad51-II3A	10	9	4	2	0	25	77
NH2618	rad51-II3A	12	7	6	1	0	26	78.8
NH2618	rad51-II3A	17	4	4	0	0	25	88
NH2618	rad51-II3A	15	9	2	0	0	26	87.5
NH2618	rad51-II3A	9	9	5	1	2	26	71.2
NH2618	rad51-II3A	8	11	4	2	1	26	72.1
NH2618	rad51-II3A	12	6	6	1	1	26	76
NH2618	rad51-II3A	12	9	2	1	1	25	80
NH2618	rad51-II3A	10	10	6	0	0	26	78.8462
NH2618	rad51-II3A	10	5	5	5	0	25	70
NH2618	rad51-II3A	7	9	7	1	2	26	67.3077
NH2666 RCEN	rad51-II3A	11	6	6	2	1	26	73.0769
NH2618	rad51-II3A	17	4	4	0	0	25	88
NH2618	rad51-II3A	17	4	4	0	0	25	88
NH2666 RCEN	rad51-II3A	11	9	4	2	0	26	77.8846
	Total	192	117	73	18	9	409	78.423
	%tetrads	46.9438	28.6064	17.8484	4.40098	2.20049	average	78.4822
							sd	6.81425
NH2566	hed1∆ RAD54-T132A rad51-II3A	20	3	0	2	1	26	87.5
NH2566	hed1∆ RAD54-T132A rad51-II3A	19	2	5	0	0	26	88.4615
NH2566	hed1∆ RAD54-T132A rad51-II3A	18	5	2	1	0	26	88.4615
NH2566	hed1∆ RAD54-T132A rad51-II3A	13	1	11	1	0	26	75
NH2566	hed1∆ RAD54-T132A rad51-II3A	16	4	4	1	0	25	85
NH2566	hed1∆ RAD54-T132A rad51-II3A	14	4	6	1	1	26	77.8846
NH2566	hed1∆ RAD54-T132A rad51-II3A	18	3	4	0	0	25	89
NH2566	hed1∆ RAD54-T132A rad51-II3A	11	2	4	1	0	18	81.9444
NH2566	hed1∆ RAD54-T132A rad51-II3A	17	5	3	1	0	26	86.5385
NH2566	hed1∆ RAD54-T132A rad51-II3A	15	8	2	0	0	25	88
	Total	161	37	41	8	2	249	84.8394
	%tetrads	64.6586	14.8594	16.4659	3.21285	0.803213	average	84.7791
							sd	4.91097

## Sheet: Fig 2B
Strain	Genotype	Time in spo medium (hr)	mononucleate	binucleate	tetranucleate	total	% MI	% MII	%MI and MII
NH716	WT	0	200	0	0	200	0	0	0
NH716	WT	2	199	1	0	200	0.5	0	0.5
NH716	WT	3	189	8	3	200	4	1.5	5.5
NH716	WT	4	171	29	0	200	14.5	0	14.5
NH716	WT	5	90	40	70	200	20	35	55
NH716	WT	6	64	38	98	200	19	49	68
NH716	WT	7	44	13	143	200	6.5	71.5	78
NH716	WT	8	25	22	153	200	11	76.5	87.5
NH716	WT	9	21	11	168	200	5.5	84	89.5
NH716	WT	10	17	14	169	200	7	84.5	91.5
NH716	WT	12	16	8	176	200	4	88	92
NH716	WT	0	199	1	0	200	0.5	0	0.5
NH716	WT	2	200	0	0	200	0	0	0
NH716	WT	3	199	1	0	200	0.5	0	0.5
NH716	WT	4	199	1	0	200	0.5	0	0.5
NH716	WT	5	113	68	19	200	34	9.5	43.5
NH716	WT	6	55	40	105	200	20	52.5	72.5
NH716	WT	7	51	19	130	200	9.5	65	74.5
NH716	WT	8	24	6	170	200	3	85	88
NH716	WT	9	18	6	176	200	3	88	91
NH716	WT	10	14	9	177	200	4.5	88.5	93
NH716	WT	12	15	5	180	200	2.5	90	92.5
NH716	WT	0	200	0	0	200	0	0	0
NH716	WT	2	200	0	0	200	0	0	0
NH716	WT	3
NH716	WT	4	186	13	1	200	6.5	0.5	7
NH716	WT	5
NH716	WT	6	138	31	31	200	15.5	15.5	31
NH716	WT	7
NH716	WT	8	68	23	109	200	11.5	54.5	66
NH716	WT	9
NH716	WT	10	41	14	145	200	7	72.5	79.5
NH716	WT	12	46	9	145	200	4.5	72.5	77
NH716	WT	0	200	0	0	200	0	0	0
NH716	WT	2	200	0	0	200	0	0	0
NH716	WT	3
NH716	WT	4	198	2	0	200	1	0	1
NH716	WT	5
NH716	WT	6	142	41	17	200	20.5	8.5	29
NH716	WT	7
NH716	WT	8	51	24	125	200	12	62.5	74.5
NH716	WT	9
NH716	WT	10	30	9	161	200	4.5	80.5	85
NH716	WT	12	10	7	183	200	3.5	91.5	95
NH716	WT	0	200	0	0	200	0	0	0
NH716	WT	2
NH716	WT	3
NH716	WT	4	200	0	0	200	0	0	0
NH716	WT	5
NH716	WT	6	63	35	102	200	17.5	51	68.5
NH716	WT	7
NH716	WT	8	41	20	139	200	10	69.5	79.5
NH716	WT	9
NH716	WT	10	35	8	157	200	4	78.5	82.5
NH716	WT	12	39	13	148	200	6.5	74	80.5
NH2598 RCEN	WT	0	200	0	0	200	0	0	0
NH2598 RCEN	WT	2	200	0	0	200	0	0	0
NH2598 RCEN	WT	3	200	0	0	200	0	0	0
NH2598 RCEN	WT	4	194	6	0	200	3	0	3
NH2598 RCEN	WT	5	122	59	19	200	29.5	9.5	39
NH2598 RCEN	WT	6	75	34	91	200	17	45.5	62.5
NH2598 RCEN	WT	7	58	27	115	200	13.5	57.5	71
NH2598 RCEN	WT	8	35	12	153	200	6	76.5	82.5
NH2598 RCEN	WT	9	25	15	160	200	7.5	80	87.5
NH2598 RCEN	WT	10	25	7	168	200	3.5	84	87.5
NH2598 RCEN	WT	12	17	10	173	200	5	86.5	91.5
NH2598 RCEN	WT	0	199	1	0	200	0.5	0	0.5
NH2598 RCEN	WT	2	200	0	0	200	0	0	0
NH2598 RCEN	WT	3	200	0	0	200	0	0	0
NH2598 RCEN	WT	4	199	1	0	200	0.5	0	0.5
NH2598 RCEN	WT	5	144	40	16	200	20	8	28
NH2598 RCEN	WT	6	99	41	60	200	20.5	30	50.5
NH2598 RCEN	WT	7	60	35	105	200	17.5	52.5	70
NH2598 RCEN	WT	8	33	19	148	200	9.5	74	83.5
NH2598 RCEN	WT	9	34	19	147	200	9.5	73.5	83
NH2598 RCEN	WT	10	24	7	169	200	3.5	84.5	88
NH2598 RCEN	WT	12	10	2	188	200	1	94	95
NH2598 RCEN	WT	0	199	1	0	200	0.5	0	0.5
NH2598 RCEN	WT	2	200	0	0	200	0	0	0
NH2598 RCEN	WT	3	199	1	0	200	0.5	0	0.5
NH2598 RCEN	WT	4	199	1	0	200	0.5	0	0.5
NH2598 RCEN	WT	5	173	24	3	200	12	1.5	13.5
NH2598 RCEN	WT	6	114	44	42	200	22	21	43
NH2598 RCEN	WT	7	67	34	99	200	17	49.5	66.5
NH2598 RCEN	WT	8	69	14	117	200	7	58.5	65.5
NH2598 RCEN	WT	9	61	16	123	200	8	61.5	69.5
NH2598 RCEN	WT	10	72	12	116	200	6	58	64
NH2598 RCEN	WT	12	44	12	144	200	6	72	78
NH2598 RCEN	WT	0	200	0	0	200	0	0	0
NH2598 RCEN	WT	2	200	0	0	200	0	0	0
NH2598 RCEN	WT	3	200	0	0	200	0	0	0
NH2598 RCEN	WT	4	199	1	0	200	0.5	0	0.5
NH2598 RCEN	WT	5	150	47	3	200	23.5	1.5	25
NH2598 RCEN	WT	6	74	60	66	200	30	33	63
NH2598 RCEN	WT	7	39	27	134	200	13.5	67	80.5
NH2598 RCEN	WT	8	33	25	142	200	12.5	71	83.5
NH2598 RCEN	WT	9	27	9	164	200	4.5	82	86.5
NH2598 RCEN	WT	10	24	14	162	200	7	81	88
NH2598 RCEN	WT	12	18	2	180	200	1	90	91
NH2598 RCEN	WT	0	200	0	0	200	0	0	0
NH2598 RCEN	WT	2	199	1	0	200	0.5	0	0.5
NH2598 RCEN	WT	3	200	0	0	200	0	0	0
NH2598 RCEN	WT	4	187	13	0	200	6.5	0	6.5
NH2598 RCEN	WT	5	94	58	48	200	29	24	53
NH2598 RCEN	WT	6	44	30	126	200	15	63	78
NH2598 RCEN	WT	7	27	21	152	200	10.5	76	86.5
NH2598 RCEN	WT	8	23	15	162	200	7.5	81	88.5
NH2598 RCEN	WT	9	29	11	160	200	5.5	80	85.5
NH2598 RCEN	WT	10	26	9	165	200	4.5	82.5	87
NH2598 RCEN	WT	12	22	9	169	200	4.5	84.5	89
NH2598 RCEN	WT	0	200	0	0	200	0	0	0
NH2598 RCEN	WT	2	200	0	0	200	0	0	0
NH2598 RCEN	WT	3	197	3	0	200	1.5	0	1.5
NH2598 RCEN	WT	4	175	25	0	200	12.5	0	12.5
NH2598 RCEN	WT	5	124	48	28	200	24	14	38
NH2598 RCEN	WT	6	56	29	115	200	14.5	57.5	72
NH2598 RCEN	WT	7	38	16	146	200	8	73	81
NH2598 RCEN	WT	8	38	11	151	200	5.5	75.5	81
NH2598 RCEN	WT	9	32	6	162	200	3	81	84
NH2598 RCEN	WT	10	22	14	164	200	7	82	89
NH2598 RCEN	WT	12	20	5	175	200	2.5	87.5	90
NH2598 RCEN	WT	0	199	1	0	200	0.5	0	0.5
NH2598 RCEN	WT	2	200	0	0	200	0	0	0
NH2598 RCEN	WT	3	200	0	0	200	0	0	0
NH2598 RCEN	WT	4	192	8	0	200	4	0	4
NH2598 RCEN	WT	5	128	63	9	200	31.5	4.5	36
NH2598 RCEN	WT	6	74	46	80	200	23	40	63
NH2598 RCEN	WT	7	46	22	132	200	11	66	77
NH2598 RCEN	WT	8	30	16	154	200	8	77	85
NH2598 RCEN	WT	9	37	15	148	200	7.5	74	81.5
NH2598 RCEN	WT	10	25	3	172	200	1.5	86	87.5
NH2598 RCEN	WT	12	22	7	171	200	3.5	85.5	89
NH2598 RCEN	WT	0	199	1	0	200	0.5	0	0.5
NH2598 RCEN	WT	2	199	1	0	200	0.5	0	0.5
NH2598 RCEN	WT	3	199	1	0	200	0.5	0	0.5
NH2598 RCEN	WT	4	176	22	2	200	11	1	12
NH2598 RCEN	WT	5	109	59	32	200	29.5	16	45.5
NH2598 RCEN	WT	6	66	31	103	200	15.5	51.5	67
NH2598 RCEN	WT	7	45	15	140	200	7.5	70	77.5
NH2598 RCEN	WT	8	48	15	137	200	7.5	68.5	76
NH2598 RCEN	WT	9	35	10	155	200	5	77.5	82.5
NH2598 RCEN	WT	10	25	7	168	200	3.5	84	87.5
NH2598 RCEN	WT	12	19	7	174	200	3.5	87	90.5
NH716	WT	0	200	0	0	200	0	0	0
NH716	WT	2	200	0	0	200	0	0	0
NH716	WT	3	196	4	0	200	2	0	2
NH716	WT	4	186	14	0	200	7	0	7
NH716	WT	5	123	54	23	200	27	11.5	38.5
NH716	WT	6	77	43	80	200	21.5	40	61.5
NH716	WT	7	42	24	134	200	12	67	79
NH716	WT	8	31	16	153	200	8	76.5	84.5
NH716	WT	9	36	10	154	200	5	77	82
NH716	WT	10	18	10	172	200	5	86	91
NH716	WT	12	26	8	166	200	4	83	87
NH716	WT	0	200	0	0	200	0	0	0
NH716	WT	2	194	6	0	200	3	0	3
NH716	WT	3	198	2	0	200	1	0	1
NH716	WT	4	190	10	0	200	5	0	5
NH716	WT	5	105	66	29	200	33	14.5	47.5
NH716	WT	6	57	26	117	200	13	58.5	71.5
NH716	WT	7	37	19	144	200	9.5	72	81.5
NH716	WT	8	66	11	123	200	5.5	61.5	67
NH716	WT	9	34	20	146	200	10	73	83
NH716	WT	10	30	8	162	200	4	81	85
NH716	WT	12	21	5	174	200	2.5	87	89.5
NH2598 RCEN	WT	0	200	0	0	200	0	0	0
NH2598 RCEN	WT	2	199	1	0	200	0.5	0	0.5
NH2598 RCEN	WT	3	198	2	0	200	1	0	1
NH2598 RCEN	WT	4	199	1	0	200	0.5	0	0.5
NH2598 RCEN	WT	5	179	21	0	200	10.5	0	10.5
NH2598 RCEN	WT	6	171	29	0	200	14.5	0	14.5
NH2598 RCEN	WT	7	104	54	42	200	27	21	48
NH2598 RCEN	WT	8	71	37	92	200	18.5	46	64.5
NH2598 RCEN	WT	9	45	21	134	200	10.5	67	77.5
NH2598 RCEN	WT	10	34	13	153	200	6.5	76.5	83
NH2598 RCEN	WT	12	28	12	160	200	6	80	86
NH2598 RCEN	WT	0	200	0	0	200	0	0	0
NH2598 RCEN	WT	2	200	0	0	200	0	0	0
NH2598 RCEN	WT	3	199	1	0	200	0.5	0	0.5
NH2598 RCEN	WT	4	198	2	0	200	1	0	1
NH2598 RCEN	WT	5	172	28	0	200	14	0	14
NH2598 RCEN	WT	6	115	45	40	200	22.5	20	42.5
NH2598 RCEN	WT	7	62	22	116	200	11	58	69
NH2598 RCEN	WT	8	44	12	144	200	6	72	78
NH2598 RCEN	WT	9	44	11	145	200	5.5	72.5	78
NH2598 RCEN	WT	10	33	10	157	200	5	78.5	83.5
NH2598 RCEN	WT	12	26	8	166	200	4	83	87
NH2598 RCEN	WT	0	200	0	0	200	0	0	0
NH2598 RCEN	WT	2	200	0	0	200	0	0	0
NH2598 RCEN	WT	3	200	0	0	200	0	0	0
NH2598 RCEN	WT	4	198	2	0	200	1	0	1
NH2598 RCEN	WT	5	175	24	1	200	12	0.5	12.5
NH2598 RCEN	WT	6	139	50	11	200	25	5.5	30.5
NH2598 RCEN	WT	7	100	33	67	200	16.5	33.5	50
NH2598 RCEN	WT	8	52	25	123	200	12.5	61.5	74
NH2598 RCEN	WT	9	50	19	131	200	9.5	65.5	75
NH2598 RCEN	WT	10	49	10	141	200	5	70.5	75.5
NH2598 RCEN	WT	12	36	7	157	200	3.5	78.5	82
NH2618	rad51-II3A	0	199	1	0	200	0.5	0	0.5
NH2618	rad51-II3A	2	200	0	0	200	0	0	0
NH2618	rad51-II3A	3	200	0	0	200	0	0	0
NH2618	rad51-II3A	4	195	5	0	200	2.5	0	2.5
NH2618	rad51-II3A	5	155	38	7	200	19	3.5	22.5
NH2618	rad51-II3A	6	89	33	78	200	16.5	39	55.5
NH2618	rad51-II3A	7	76	27	97	200	13.5	48.5	62
NH2618	rad51-II3A	8	56	23	121	200	11.5	60.5	72
NH2618	rad51-II3A	9	48	13	139	200	6.5	69.5	76
NH2618	rad51-II3A	10	31	11	158	200	5.5	79	84.5
NH2618	rad51-II3A	12	30	4	166	200	2	83	85
NH2618	rad51-II3A	0	200	0	0	200	0	0	0
NH2618	rad51-II3A	2	198	2	0	200	1	0	1
NH2618	rad51-II3A	3	200	0	0	200	0	0	0
NH2618	rad51-II3A	4	196	4	0	200	2	0	2
NH2618	rad51-II3A	5	155	39	6	200	19.5	3	22.5
NH2618	rad51-II3A	6	92	58	50	200	29	25	54
NH2618	rad51-II3A	7	61	31	108	200	15.5	54	69.5
NH2618	rad51-II3A	8	39	14	147	200	7	73.5	80.5
NH2618	rad51-II3A	9	38	20	142	200	10	71	81
NH2618	rad51-II3A	10	30	10	160	200	5	80	85
NH2618	rad51-II3A	12	26	9	165	200	4.5	82.5	87
NH2618	rad51-II3A	0	200	0	0	200	0	0	0
NH2618	rad51-II3A	2	200	0	0	200	0	0	0
NH2618	rad51-II3A	3	195	2	3	200	1	1.5	2.5
NH2618	rad51-II3A	4	199	1	0	200	0.5	0	0.5
NH2618	rad51-II3A	5	173	22	5	200	11	2.5	13.5
NH2618	rad51-II3A	6	131	36	33	200	18	16.5	34.5
NH2618	rad51-II3A	7	84	30	86	200	15	43	58
NH2618	rad51-II3A	8	56	33	111	200	16.5	55.5	72
NH2618	rad51-II3A	9	40	27	133	200	13.5	66.5	80
NH2618	rad51-II3A	10	32	19	149	200	9.5	74.5	84
NH2618	rad51-II3A	12	18	23	159	200	11.5	79.5	91
NH2618	rad51-II3A	0	198	2	0	200	1	0	1
NH2618	rad51-II3A	2	198	2	0	200	1	0	1
NH2618	rad51-II3A	3	196	4	0	200	2	0	2
NH2618	rad51-II3A	4	197	3	0	200	1.5	0	1.5
NH2618	rad51-II3A	5	150	39	11	200	19.5	5.5	25
NH2618	rad51-II3A	6	101	29	70	200	14.5	35	49.5
NH2618	rad51-II3A	7	66	34	100	200	17	50	67
NH2618	rad51-II3A	8	60	23	117	200	11.5	58.5	70
NH2618	rad51-II3A	9	30	18	152	200	9	76	85
NH2618	rad51-II3A	10	29	15	156	200	7.5	78	85.5
NH2618	rad51-II3A	12	18	11	171	200	5.5	85.5	91
NH2618	rad51-II3A	0	200	0	0	200	0	0	0
NH2618	rad51-II3A	2	200	0	0	200	0	0	0
NH2618	rad51-II3A	3	198	2	0	200	1	0	1
NH2618	rad51-II3A	4	193	7	0	200	3.5	0	3.5
NH2618	rad51-II3A	5	145	45	10	200	22.5	5	27.5
NH2618	rad51-II3A	6	114	27	59	200	13.5	29.5	43
NH2618	rad51-II3A	7	80	22	98	200	11	49	60
NH2618	rad51-II3A	8	60	19	121	200	9.5	60.5	70
NH2618	rad51-II3A	9	48	14	138	200	7	69	76
NH2618	rad51-II3A	10	44	12	144	200	6	72	78
NH2618	rad51-II3A	12	30	7	163	200	3.5	81.5	85
NH2618	rad51-II3A	0	200	0	0	200	0	0	0
NH2618	rad51-II3A	2	200	0	0	200	0	0	0
NH2618	rad51-II3A	3	200	0	0	200	0	0	0
NH2618	rad51-II3A	4	195	4	1	200	2	0.5	2.5
NH2618	rad51-II3A	5	157	39	4	200	19.5	2	21.5
NH2618	rad51-II3A	6	121	21	58	200	10.5	6	29
NH2618	rad51-II3A	7	84	28	88	200	14	44	58
NH2618	rad51-II3A	8	68	27	105	200	13.5	52.5	66
NH2618	rad51-II3A	9	50	13	137	200	6.5	68.5	75
NH2618	rad51-II3A	10	31	13	156	200	6.5	78	84.5
NH2618	rad51-II3A	12	26	12	162	200	6	81	87
NH2666 RCEN	rad51-II3A	0	197	3	0	200	1.5	0	1.5
NH2666 RCEN	rad51-II3A	2	200	0	0	200	0	0	0
NH2666 RCEN	rad51-II3A	3	200	0	0	200	0	0	0
NH2666 RCEN	rad51-II3A	4	250	4	0	254	1.5748	0	1.5748
NH2666 RCEN	rad51-II3A	5	158	40	2	200	20	1	21
NH2666 RCEN	rad51-II3A	6	112	34	54	200	17	27	44
NH2666 RCEN	rad51-II3A	7	59	27	114	200	13.5	57	70.5
NH2666 RCEN	rad51-II3A	8	46	22	132	200	11	66	77
NH2666 RCEN	rad51-II3A	9	34	12	154	200	6	77	83
NH2666 RCEN	rad51-II3A	10	44	12	144	200	6	72	78
NH2666 RCEN	rad51-II3A	12	18	4	178	200	2	89	91
NH2618	rad51-II3A	0	199	1	0	200	0.5	0	0.5
NH2618	rad51-II3A	2	199	1	0	200	0.5	0	0.5
NH2618	rad51-II3A	3	197	3	0	200	1.5	0	1.5
NH2618	rad51-II3A	4	196	4	0	200	2	0	2
NH2618	rad51-II3A	5	179	21	0	200	10.5	0	10.5
NH2618	rad51-II3A	6	120	50	30	200	25	15	40
NH2618	rad51-II3A	7	75	21	104	200	10.5	52	62.5
NH2618	rad51-II3A	8	60	12	128	200	6	64	70
NH2618	rad51-II3A	9	36	15	149	200	7.5	74.5	82
NH2618	rad51-II3A	10	34	8	158	200	4	79	83
NH2618	rad51-II3A	12	16	9	175	200	4.5	87.5	92
NH2618	rad51-II3A	0	199	1	0	200	0.5	0	0.5
NH2619	rad51-II3A	2	200	0	0	200	0	0	0
NH2620	rad51-II3A	3	197	3	0	200	1.5	0	1.5
NH2621	rad51-II3A	4	197	2	1	200	1	0.5	1.5
NH2622	rad51-II3A	5	185	15	0	200	7.5	0	7.5
NH2623	rad51-II3A	6	129	51	20	200	25.5	10	35.5
NH2624	rad51-II3A	7	88	34	78	200	17	39	56
NH2625	rad51-II3A	8	63	15	122	200	7.5	61	68.5
NH2626	rad51-II3A	9	59	13	128	200	6.5	64	70.5
NH2627	rad51-II3A	10	41	11	148	200	5.5	74	79.5
NH2628	rad51-II3A	12	35	4	161	200	2	80.5	82.5
NH2666 RCEN	rad51-II3A	0	200	0	0	200	0	0	0
NH2666 RCEN	rad51-II3A	2	200	0	0	200	0	0	0
NH2666 RCEN	rad51-II3A	3	199	1	0	200	0.5	0	0.5
NH2666 RCEN	rad51-II3A	4	200	0	0	200	0	0	0
NH2666 RCEN	rad51-II3A	5	178	22	0	200	11	0	11
NH2666 RCEN	rad51-II3A	6	135	35	30	200	17.5	15	32.5
NH2666 RCEN	rad51-II3A	7	103	26	71	200	13	35.5	48.5
NH2666 RCEN	rad51-II3A	8	78	30	92	200	15	46	61
NH2666 RCEN	rad51-II3A	9	56	23	121	200	11.5	60.5	72
NH2666 RCEN	rad51-II3A	10	30	13	157	200	6.5	78.5	85
NH2666 RCEN	rad51-II3A	12	33	10	157	200	5	78.5	83.5
NH2528	hed1∆ RAD54-T132A	0	200	0	0	200	0	0	0
NH2528	hed1∆ RAD54-T132A	2	200	0	0	200	0	0	0
NH2528	hed1∆ RAD54-T132A	3	196	4	0	200	2	0	2
NH2528	hed1∆ RAD54-T132A	4	191	9	0	200	4.5	0	4.5
NH2528	hed1∆ RAD54-T132A	5	166	34	0	200	17	0	17
NH2528	hed1∆ RAD54-T132A	6	111	44	45	200	22	22.5	44.5
NH2528	hed1∆ RAD54-T132A	7	68	37	95	200	18.5	47.5	66
NH2528	hed1∆ RAD54-T132A	8	42	15	143	200	7.5	71.5	79
NH2528	hed1∆ RAD54-T132A	9	23	13	164	200	6.5	82	88.5
NH2528	hed1∆ RAD54-T132A	10	20	10	170	200	5	85	90
NH2528	hed1∆ RAD54-T132A	12	17	13	170	200	6.5	85	91.5
NH2528	hed1∆ RAD54-T132A	0	200	0	0	200	0	0	0
NH2528	hed1∆ RAD54-T132A	2	200	0	0	200	0	0	0
NH2528	hed1∆ RAD54-T132A	3	198	2	0	200	1	0	1
NH2528	hed1∆ RAD54-T132A	4	200	0	0	200	0	0	0
NH2528	hed1∆ RAD54-T132A	5	194	6	0	200	3	0	3
NH2528	hed1∆ RAD54-T132A	6	178	19	3	200	9.5	1.5	11
NH2528	hed1∆ RAD54-T132A	7	124	34	42	200	17	21	38
NH2528	hed1∆ RAD54-T132A	8	47	24	129	200	12	64.5	76.5
NH2528	hed1∆ RAD54-T132A	9	29	10	161	200	5	80.5	85.5
NH2528	hed1∆ RAD54-T132A	10	23	8	169	200	4	84.5	88.5
NH2528	hed1∆ RAD54-T132A	12	15	3	184	202	1.48515	91.0891	92.5743
NH2528	hed1∆ RAD54-T132A	0	200	0	0	200	0	0	0
NH2528	hed1∆ RAD54-T132A	2	200	0	0	200	0	0	0
NH2528	hed1∆ RAD54-T132A	3	200	0	0	200	0	0	0
NH2528	hed1∆ RAD54-T132A	4	200	0	0	200	0	0	0
NH2528	hed1∆ RAD54-T132A	5	171	28	1	200	14	0.5	14.5
NH2528	hed1∆ RAD54-T132A	6	111	50	39	200	25	19.5	44.5
NH2528	hed1∆ RAD54-T132A	7	56	23	121	200	11.5	60.5	72
NH2528	hed1∆ RAD54-T132A	8	17	6	177	200	3	88.5	91.5
NH2528	hed1∆ RAD54-T132A	9	27	7	166	200	3.5	83	86.5
NH2528	hed1∆ RAD54-T132A	10	28	10	162	200	5	81	86
NH2528	hed1∆ RAD54-T132A	12	29	9	162	200	4.5	81	85.5
NH2528	hed1∆ RAD54-T132A	0	200	0	0	200	0	0	0
NH2528	hed1∆ RAD54-T132A	2	199	1	0	200	0.5	0	0.5
NH2528	hed1∆ RAD54-T132A	3	196	4	0	200	2	0	2
NH2528	hed1∆ RAD54-T132A	4	198	2	0	200	1	0	1
NH2528	hed1∆ RAD54-T132A	5	183	17	0	200	8.5	0	8.5
NH2528	hed1∆ RAD54-T132A	6	135	40	25	200	20	12.5	32.5
NH2528	hed1∆ RAD54-T132A	7	68	50	82	200	25	41	66
NH2528	hed1∆ RAD54-T132A	8	41	14	145	200	7	72.5	79.5
NH2528	hed1∆ RAD54-T132A	9	33	12	155	200	6	77.5	83.5
NH2528	hed1∆ RAD54-T132A	10	27	16	157	200	8	78.5	86.5
NH2528	hed1∆ RAD54-T132A	12	19	15	166	200	7.5	83	90.5
NH2528	hed1∆ RAD54-T132A	0	200	0	0	200	0	0	0
NH2528	hed1∆ RAD54-T132A	2	200	0	0	200	0	0	0
NH2528	hed1∆ RAD54-T132A	3	200	0	0	200	0	0	0
NH2528	hed1∆ RAD54-T132A	4	199	1	0	200	0.5	0	0.5
NH2528	hed1∆ RAD54-T132A	5	191	9	0	200	4.5	0	4.5
NH2528	hed1∆ RAD54-T132A	6	135	38	27	200	19	13.5	32.5
NH2528	hed1∆ RAD54-T132A	7	66	27	107	200	13.5	53.5	67
NH2528	hed1∆ RAD54-T132A	8	56	16	128	200	8	64	72
NH2528	hed1∆ RAD54-T132A	9	40	7	153	200	3.5	76.5	80
NH2528	hed1∆ RAD54-T132A	10	41	6	153	200	3	76.5	79.5
NH2528	hed1∆ RAD54-T132A	12	34	2	164	200	1	82	83
NH2528	hed1∆ RAD54-T132A	0	200	0	0	200	0	0	0
NH2528	hed1∆ RAD54-T132A	2	200	0	0	200	0	0	0
NH2528	hed1∆ RAD54-T132A	3	197	3	0	200	1.5	0	1.5
NH2528	hed1∆ RAD54-T132A	4	199	1	0	200	0.5	0	0.5
NH2528	hed1∆ RAD54-T132A	5	182	17	1	200	8.5	0.5	9
NH2528	hed1∆ RAD54-T132A	6	108	58	34	200	29	17	46
NH2528	hed1∆ RAD54-T132A	7	70	57	73	200	28.5	36.5	65
NH2528	hed1∆ RAD54-T132A	8	45	13	142	200	6.5	71	77.5
NH2528	hed1∆ RAD54-T132A	9	41	8	151	200	4	75.5	79.5
NH2528	hed1∆ RAD54-T132A	10	21	16	163	200	8	81.5	89.5
NH2528	hed1∆ RAD54-T132A	12	24	17	159	200	8.5	79.5	88
NH2528	hed1∆ RAD54-T132A	0	200	0	0	200	0	0	0
NH2528	hed1∆ RAD54-T132A	2	198	2	0	200	1	0	1
NH2528	hed1∆ RAD54-T132A	3	199	1	0	200	0.5	0	0.5
NH2528	hed1∆ RAD54-T132A	4	197	3	0	200	1.5	0	1.5
NH2528	hed1∆ RAD54-T132A	5	180	20	0	200	10	0	10
NH2528	hed1∆ RAD54-T132A	6	104	64	32	200	32	16	48
NH2528	hed1∆ RAD54-T132A	7	72	35	93	200	17.5	46.5	64
NH2528	hed1∆ RAD54-T132A	8	41	22	137	200	11	68.5	79.5
NH2528	hed1∆ RAD54-T132A	9	40	12	148	200	6	74	80
NH2528	hed1∆ RAD54-T132A	10	26	5	169	200	2.5	84.5	87
NH2528	hed1∆ RAD54-T132A	12	30	12	158	200	6	79	85
NH2528	hed1∆ RAD54-T132A	0	200	0	0	200	0	0	0
NH2528	hed1∆ RAD54-T132A	2	200	0	0	200	0	0	0
NH2528	hed1∆ RAD54-T132A	3
NH2528	hed1∆ RAD54-T132A	4	200	0	0	200	0	0	0
NH2528	hed1∆ RAD54-T132A	5
NH2528	hed1∆ RAD54-T132A	6	176	21	3	200	10.5	1.5	12
NH2528	hed1∆ RAD54-T132A	7
NH2528	hed1∆ RAD54-T132A	8	73	31	96	200	15.5	48	63.5
NH2528	hed1∆ RAD54-T132A	9
NH2528	hed1∆ RAD54-T132A	10	27	7	166	200	3.5	83	86.5
NH2528	hed1∆ RAD54-T132A	12	13	8	179	200	4	89.5	93.5
NH2616 RCEN	hed1∆ RAD54-T132A	0	200	0	0	200	0	0	0
NH2616 RCEN	hed1∆ RAD54-T132A	2	200	0	0	200	0	0	0
NH2616 RCEN	hed1∆ RAD54-T132A	3	198	2	0	200	1	0	1
NH2616 RCEN	hed1∆ RAD54-T132A	4	199	1	0	200	0.5	0	0.5
NH2616 RCEN	hed1∆ RAD54-T132A	5	198	2	0	200	1	0	1
NH2616 RCEN	hed1∆ RAD54-T132A	6	153	47	0	200	23.5	0	23.5
NH2616 RCEN	hed1∆ RAD54-T132A	7	76	44	80	200	22	40	62
NH2616 RCEN	hed1∆ RAD54-T132A	8	33	12	155	200	6	77.5	83.5
NH2616 RCEN	hed1∆ RAD54-T132A	9	34	16	150	200	8	75	83
NH2616 RCEN	hed1∆ RAD54-T132A	10	26	9	165	200	4.5	82.5	87
NH2616 RCEN	hed1∆ RAD54-T132A	12	24	6	170	200	3	85	88
NH2616 RCEN	hed1∆ RAD54-T132A	0	200	0	0	200	0	0	0
NH2616 RCEN	hed1∆ RAD54-T132A	2	199	1	0	200	0.5	0	0.5
NH2616 RCEN	hed1∆ RAD54-T132A	3	200	0	0	200	0	0	0
NH2616 RCEN	hed1∆ RAD54-T132A	4	198	2	0	200	1	0	1
NH2616 RCEN	hed1∆ RAD54-T132A	5	195	4	1	200	2	0.5	2.5
NH2616 RCEN	hed1∆ RAD54-T132A	6	158	39	3	200	19.5	1.5	21
NH2616 RCEN	hed1∆ RAD54-T132A	7	123	45	32	200	22.5	16	38.5
NH2616 RCEN	hed1∆ RAD54-T132A	8	80	34	86	200	17	43	60
NH2616 RCEN	hed1∆ RAD54-T132A	9	56	26	118	200	13	59	72
NH2616 RCEN	hed1∆ RAD54-T132A	10	58	17	125	200	8.5	62.5	71
NH2616 RCEN	hed1∆ RAD54-T132A	12	49	12	139	200	6	69.5	75.5
NH2616 RCEN	hed1∆ RAD54-T132A	0	200	0	0	200	0	0	0
NH2616 RCEN	hed1∆ RAD54-T132A	2	200	0	0	200	0	0	0
NH2616 RCEN	hed1∆ RAD54-T132A	3	199	1	0	200	0.5	0	0.5
NH2616 RCEN	hed1∆ RAD54-T132A	4	200	0	0	200	0	0	0
NH2616 RCEN	hed1∆ RAD54-T132A	5	199	1	0	200	0.5	0	0.5
NH2616 RCEN	hed1∆ RAD54-T132A	6	174	26	0	200	13	0	13
NH2616 RCEN	hed1∆ RAD54-T132A	7	124	51	25	200	25.5	12.5	38
NH2616 RCEN	hed1∆ RAD54-T132A	8	101	22	77	200	11	38.5	49.5
NH2616 RCEN	hed1∆ RAD54-T132A	9	76	16	108	200	8	54	62
NH2616 RCEN	hed1∆ RAD54-T132A	10	69	21	110	200	10.5	55	65.5
NH2616 RCEN	hed1∆ RAD54-T132A	12	47	14	139	200	7	69.5	76.5
NH2616 RCEN	hed1∆ RAD54-T132A	0	200	0	0	200	0	0	0
NH2616 RCEN	hed1∆ RAD54-T132A	2	199	1	0	200	0.5	0	0.5
NH2616 RCEN	hed1∆ RAD54-T132A	3	200	0	0	200	0	0	0
NH2616 RCEN	hed1∆ RAD54-T132A	4	198	1	1	200	0.5	0.5	1
NH2616 RCEN	hed1∆ RAD54-T132A	5	190	10	0	200	5	0	5
NH2616 RCEN	hed1∆ RAD54-T132A	6	131	51	18	200	25.5	9	34.5
NH2616 RCEN	hed1∆ RAD54-T132A	7	61	52	87	200	26	43.5	69.5
NH2616 RCEN	hed1∆ RAD54-T132A	8	51	26	123	200	13	61.5	74.5
NH2616 RCEN	hed1∆ RAD54-T132A	9	36	16	148	200	8	74	82
NH2616 RCEN	hed1∆ RAD54-T132A	10	39	13	148	200	6.5	74	80.5
NH2616 RCEN	hed1∆ RAD54-T132A	12	15	9	176	200	4.5	88	92.5
NH2616 RCEN	hed1∆ RAD54-T132A	0	200	0	0	200	0	0	0
NH2616 RCEN	hed1∆ RAD54-T132A	2	199	1	0	200	0.5	0	0.5
NH2616 RCEN	hed1∆ RAD54-T132A	3	200	0	0	200	0	0	0
NH2616 RCEN	hed1∆ RAD54-T132A	4	197	3	0	200	1.5	0	1.5
NH2616 RCEN	hed1∆ RAD54-T132A	5	185	15	0	200	7.5	0	7.5
NH2616 RCEN	hed1∆ RAD54-T132A	6	121	59	20	200	29.5	10	39.5
NH2616 RCEN	hed1∆ RAD54-T132A	7	75	34	91	200	17	45.5	62.5
NH2616 RCEN	hed1∆ RAD54-T132A	8	65	23	112	200	11.5	56	67.5
NH2616 RCEN	hed1∆ RAD54-T132A	9	52	12	136	200	6	68	74
NH2616 RCEN	hed1∆ RAD54-T132A	10	47	9	144	200	4.5	72	76.5
NH2616 RCEN	hed1∆ RAD54-T132A	12	42	6	152	200	3	76	79
NH2616 RCEN	hed1∆ RAD54-T132A	0	199	1	0	200	0.5	0	0.5
NH2616 RCEN	hed1∆ RAD54-T132A	2	200	0	0	200	0	0	0
NH2616 RCEN	hed1∆ RAD54-T132A	3	199	1	0	200	0.5	0	0.5
NH2616 RCEN	hed1∆ RAD54-T132A	4	199	1	0	200	0.5	0	0.5
NH2616 RCEN	hed1∆ RAD54-T132A	5	191	9	0	200	4.5	0	4.5
NH2616 RCEN	hed1∆ RAD54-T132A	6	158	39	3	200	19.5	1.5	21
NH2616 RCEN	hed1∆ RAD54-T132A	7	84	55	61	200	27.5	30.5	58
NH2616 RCEN	hed1∆ RAD54-T132A	8	57	30	113	200	15	56.5	71.5
NH2616 RCEN	hed1∆ RAD54-T132A	9	43	18	139	200	9	69.5	78.5
NH2616 RCEN	hed1∆ RAD54-T132A	10	38	11	151	200	5.5	75.5	81
NH2616 RCEN	hed1∆ RAD54-T132A	12	31	16	153	200	8	76.5	84.5
NH2616 RCEN	hed1∆ RAD54-T132A	0	199	1	0	200	0.5	0	0.5
NH2616 RCEN	hed1∆ RAD54-T132A	2	200	0	0	200	0	0	0
NH2616 RCEN	hed1∆ RAD54-T132A	3	199	1	0	200	0.5	0	0.5
NH2616 RCEN	hed1∆ RAD54-T132A	4	194	6	0	200	3	0	3
NH2616 RCEN	hed1∆ RAD54-T132A	5	190	10	0	200	5	0	5
NH2616 RCEN	hed1∆ RAD54-T132A	6	129	49	22	200	24.5	11	35.5
NH2616 RCEN	hed1∆ RAD54-T132A	7	71	37	92	200	18.5	46	64.5
NH2616 RCEN	hed1∆ RAD54-T132A	8	42	18	140	200	9	70	79
NH2616 RCEN	hed1∆ RAD54-T132A	9	44	14	142	200	7	71	78
NH2616 RCEN	hed1∆ RAD54-T132A	10	44	13	143	200	6.5	71.5	78
NH2616 RCEN	hed1∆ RAD54-T132A	12	26	5	169	200	2.5	84.5	87
NH2616 RCEN	hed1∆ RAD54-T132A	0	200	0	0	200	0	0	0
NH2616 RCEN	hed1∆ RAD54-T132A	2	200	0	0	200	0	0	0
NH2616 RCEN	hed1∆ RAD54-T132A	3	196	4	0	200	2	0	2
NH2616 RCEN	hed1∆ RAD54-T132A	4	196	4	0	200	2	0	2
NH2616 RCEN	hed1∆ RAD54-T132A	5	160	39	1	200	19.5	0.5	20
NH2616 RCEN	hed1∆ RAD54-T132A	6	92	40	68	200	20	34	54
NH2616 RCEN	hed1∆ RAD54-T132A	7	56	16	128	200	8	64	72
NH2616 RCEN	hed1∆ RAD54-T132A	8	39	18	143	200	9	71.5	80.5
NH2616 RCEN	hed1∆ RAD54-T132A	9	29	15	156	200	7.5	78	85.5
NH2616 RCEN	hed1∆ RAD54-T132A	10	24	9	167	200	4.5	83.5	88
NH2616 RCEN	hed1∆ RAD54-T132A	12	30	8	162	200	4	81	85
NH2616 RCEN	hed1∆ RAD54-T132A	0	200	0	0	200	0	0	0
NH2616 RCEN	hed1∆ RAD54-T132A	2	198	2	0	200	1	0	1
NH2616 RCEN	hed1∆ RAD54-T132A	3	198	2	0	200	1	0	1
NH2616 RCEN	hed1∆ RAD54-T132A	4	197	3	0	200	1.5	0	1.5
NH2616 RCEN	hed1∆ RAD54-T132A	5	180	20	0	200	10	0	10
NH2616 RCEN	hed1∆ RAD54-T132A	6	118	52	30	200	26	15	41
NH2616 RCEN	hed1∆ RAD54-T132A	7	63	42	95	200	21	47.5	68.5
NH2616 RCEN	hed1∆ RAD54-T132A	8	44	24	132	200	12	66	78
NH2616 RCEN	hed1∆ RAD54-T132A	9	35	9	156	200	4.5	78	82.5
NH2616 RCEN	hed1∆ RAD54-T132A	10	25	23	152	200	11.5	76	87.5
NH2616 RCEN	hed1∆ RAD54-T132A	12	33	9	158	200	4.5	79	83.5
NH2528	hed1∆ RAD54-T132A	0	200	0	0	200	0	0	0
NH2528	hed1∆ RAD54-T132A	2	199	1	0	200	0.5	0	0.5
NH2528	hed1∆ RAD54-T132A	3	200	0	0	200	0	0	0
NH2528	hed1∆ RAD54-T132A	4	199	1	0	200	0.5	0	0.5
NH2528	hed1∆ RAD54-T132A	5	191	9	0	200	4.5	0	4.5
NH2528	hed1∆ RAD54-T132A	6	129	42	29	200	21	14.5	35.5
NH2528	hed1∆ RAD54-T132A	7	89	30	81	200	15	40.5	55.5
NH2528	hed1∆ RAD54-T132A	8	51	21	128	200	10.5	64	74.5
NH2528	hed1∆ RAD54-T132A	9	40	15	145	200	7.5	72.5	80
NH2528	hed1∆ RAD54-T132A	10	33	8	159	200	4	79.5	83.5
NH2528	hed1∆ RAD54-T132A	12	34	12	154	200	6	77	83
NH2528	hed1∆ RAD54-T132A	0	199	1	0	200	0.5	0	0.5
NH2528	hed1∆ RAD54-T132A	2	199	1	0	200	0.5	0	0.5
NH2528	hed1∆ RAD54-T132A	3	195	5	0	200	2.5	0	2.5
NH2528	hed1∆ RAD54-T132A	4	195	5	0	200	2.5	0	2.5
NH2528	hed1∆ RAD54-T132A	5	143	56	1	200	28	0.5	28.5
NH2528	hed1∆ RAD54-T132A	6	72	52	76	200	26	38	64
NH2528	hed1∆ RAD54-T132A	7	48	15	137	200	7.5	68.5	76
NH2528	hed1∆ RAD54-T132A	8	40	14	146	200	7	73	80
NH2528	hed1∆ RAD54-T132A	9	55	18	127	200	9	63.5	72.5
NH2528	hed1∆ RAD54-T132A	10	49	24	127	200	12	63.5	75.5
NH2528	hed1∆ RAD54-T132A	12	21	14	165	200	7	82.5	89.5
NH2616 RCEN	hed1∆ RAD54-T132A	0	199	1	0	200	0.5	0	0.5
NH2616 RCEN	hed1∆ RAD54-T132A	2	200	0	0	200	0	0	0
NH2616 RCEN	hed1∆ RAD54-T132A	3	200	0	0	200	0	0	0
NH2616 RCEN	hed1∆ RAD54-T132A	4	199	1	0	200	0.5	0	0.5
NH2616 RCEN	hed1∆ RAD54-T132A	5	198	2	0	200	1	0	1
NH2616 RCEN	hed1∆ RAD54-T132A	6	184	16	0	200	8	0	8
NH2616 RCEN	hed1∆ RAD54-T132A	7	149	40	11	200	20	5.5	25.5
NH2616 RCEN	hed1∆ RAD54-T132A	8	108	33	59	200	16.5	29.5	46
NH2616 RCEN	hed1∆ RAD54-T132A	9	60	21	119	200	10.5	59.5	70
NH2616 RCEN	hed1∆ RAD54-T132A	10	59	14	127	200	7	63.5	70.5
NH2616 RCEN	hed1∆ RAD54-T132A	12	38	7	155	200	3.5	77.5	81
NH2616 RCEN	hed1∆ RAD54-T132A	0	200	0	0	200	0	0	0
NH2616 RCEN	hed1∆ RAD54-T132A	2							0
NH2616 RCEN	hed1∆ RAD54-T132A	3	199	1	0	200	0.5	0	0.5
NH2616 RCEN	hed1∆ RAD54-T132A	4	200	0	0	200	0	0	0
NH2616 RCEN	hed1∆ RAD54-T132A	5	194	6	0	200	3	0	3
NH2616 RCEN	hed1∆ RAD54-T132A	6	152	40	8	200	20	4	24
NH2616 RCEN	hed1∆ RAD54-T132A	7	110	40	50	200	20	25	45
NH2616 RCEN	hed1∆ RAD54-T132A	8	63	39	98	200	19.5	49	68.5
NH2616 RCEN	hed1∆ RAD54-T132A	9	46	24	130	200	12	65	77
NH2616 RCEN	hed1∆ RAD54-T132A	10	38	16	146	200	8	73	81
NH2616 RCEN	hed1∆ RAD54-T132A	12	37	9	154	200	4.5	77	81.5
NH2566	hed1∆ RAD54-T132A rad51-II3A	0	200	0	0	200	0	0	0
NH2566	hed1∆ RAD54-T132A rad51-II3A	2	200	0	0	200	0	0	0
NH2566	hed1∆ RAD54-T132A rad51-II3A	3	199	1	0	200	0.5	0	0.5
NH2566	hed1∆ RAD54-T132A rad51-II3A	4	197	3	0	200	1.5	0	1.5
NH2566	hed1∆ RAD54-T132A rad51-II3A	5	149	49	2	200	24.5	1	25.5
NH2566	hed1∆ RAD54-T132A rad51-II3A	6	68	47	85	200	23.5	42.5	66
NH2566	hed1∆ RAD54-T132A rad51-II3A	7	51	29	120	200	14.5	60	74.5
NH2566	hed1∆ RAD54-T132A rad51-II3A	8	34	7	159	200	3.5	79.5	83
NH2566	hed1∆ RAD54-T132A rad51-II3A	9	34	14	152	200	7	76	83
NH2566	hed1∆ RAD54-T132A rad51-II3A	10	23	8	169	200	4	84.5	88.5
NH2566	hed1∆ RAD54-T132A rad51-II3A	12	24	6	170	200	3	85	88
NH2566	hed1∆ RAD54-T132A rad51-II3A	0	199	1	0	200	0.5	0	0.5
NH2566	hed1∆ RAD54-T132A rad51-II3A	2	200	0	0	200	0	0	0
NH2566	hed1∆ RAD54-T132A rad51-II3A	3	199	1	0	200	0.5	0	0.5
NH2566	hed1∆ RAD54-T132A rad51-II3A	4	189	8	3	200	4	1.5	5.5
NH2566	hed1∆ RAD54-T132A rad51-II3A	5	123	57	20	200	28.5	10	38.5
NH2566	hed1∆ RAD54-T132A rad51-II3A	6	83	38	79	200	19	39.5	58.5
NH2566	hed1∆ RAD54-T132A rad51-II3A	7	41	19	140	200	9.5	70	79.5
NH2566	hed1∆ RAD54-T132A rad51-II3A	8	39	11	150	200	5.5	75	80.5
NH2566	hed1∆ RAD54-T132A rad51-II3A	9	36	10	154	200	5	77	82
NH2566	hed1∆ RAD54-T132A rad51-II3A	10	25	5	170	200	2.5	85	87.5
NH2566	hed1∆ RAD54-T132A rad51-II3A	12	22	5	173	200	2.5	86.5	89
NH2566	hed1∆ RAD54-T132A rad51-II3A	0	200	0	0	200	0	0	0
NH2566	hed1∆ RAD54-T132A rad51-II3A	2	198	1	1	200	0.5	0.5	1
NH2566	hed1∆ RAD54-T132A rad51-II3A	3	200	0	0	200	0	0	0
NH2566	hed1∆ RAD54-T132A rad51-II3A	4	197	3	0	200	1.5	0	1.5
NH2566	hed1∆ RAD54-T132A rad51-II3A	5	177	23	0	200	11.5	0	11.5
NH2566	hed1∆ RAD54-T132A rad51-II3A	6	124	45	31	200	22.5	15.5	38
NH2566	hed1∆ RAD54-T132A rad51-II3A	7	89	35	76	200	17.5	38	55.5
NH2566	hed1∆ RAD54-T132A rad51-II3A	8	59	25	116	200	12.5	58	70.5
NH2566	hed1∆ RAD54-T132A rad51-II3A	9	46	11	143	200	5.5	71.5	77
NH2566	hed1∆ RAD54-T132A rad51-II3A	10	40	9	151	200	4.5	75.5	80
NH2566	hed1∆ RAD54-T132A rad51-II3A	12	25	5	170	200	2.5	85	87.5
NH2566	hed1∆ RAD54-T132A rad51-II3A	0	199	1	0	200	0.5	0	0.5
NH2566	hed1∆ RAD54-T132A rad51-II3A	2	198	2	0	200	1	0	1
NH2566	hed1∆ RAD54-T132A rad51-II3A	3	199	1	0	200	0.5	0	0.5
NH2566	hed1∆ RAD54-T132A rad51-II3A	4	193	7	0	200	3.5	0	3.5
NH2566	hed1∆ RAD54-T132A rad51-II3A	5	109	68	23	200	34	11.5	45.5
NH2566	hed1∆ RAD54-T132A rad51-II3A	6	65	36	99	200	18	49.5	67.5
NH2566	hed1∆ RAD54-T132A rad51-II3A	7	54	25	121	200	12.5	60.5	73
NH2566	hed1∆ RAD54-T132A rad51-II3A	8	42	16	142	200	8	71	79
NH2566	hed1∆ RAD54-T132A rad51-II3A	9	38	16	146	200	8	73	81
NH2566	hed1∆ RAD54-T132A rad51-II3A	10	38	23	139	200	11.5	69.5	81
NH2566	hed1∆ RAD54-T132A rad51-II3A	12	22	12	166	200	6	83	89
NH2566	hed1∆ RAD54-T132A rad51-II3A	0	200	0	0	200	0	0	0
NH2566	hed1∆ RAD54-T132A rad51-II3A	2	199	1	0	200	0.5	0	0.5
NH2566	hed1∆ RAD54-T132A rad51-II3A	3	200	0	0	200	0	0	0
NH2566	hed1∆ RAD54-T132A rad51-II3A	4	198	2	0	200	1	0	1
NH2566	hed1∆ RAD54-T132A rad51-II3A	5	167	37	0	204	18.1373	0	18.1373
NH2566	hed1∆ RAD54-T132A rad51-II3A	6	96	56	48	200	28	24	52
NH2566	hed1∆ RAD54-T132A rad51-II3A	7	54	31	115	200	15.5	57.5	73
NH2566	hed1∆ RAD54-T132A rad51-II3A	8	44	16	140	200	8	70	78
NH2566	hed1∆ RAD54-T132A rad51-II3A	9	62	10	128	200	5	64	69
NH2566	hed1∆ RAD54-T132A rad51-II3A	10	28	9	163	200	4.5	81.5	86
NH2566	hed1∆ RAD54-T132A rad51-II3A	12	17	10	173	200	5	86.5	91.5
NH2566	hed1∆ RAD54-T132A rad51-II3A	0	200	0	0	200	0	0	0
NH2566	hed1∆ RAD54-T132A rad51-II3A	2	197	3	0	200	1.5	0	1.5
NH2566	hed1∆ RAD54-T132A rad51-II3A	3	197	3	0	200	1.5	0	1.5
NH2566	hed1∆ RAD54-T132A rad51-II3A	4	189	11	0	200	5.5	0	5.5
NH2566	hed1∆ RAD54-T132A rad51-II3A	5	126	63	11	200	31.5	5.5	37
NH2566	hed1∆ RAD54-T132A rad51-II3A	6	67	53	80	200	26.5	40	66.5
NH2566	hed1∆ RAD54-T132A rad51-II3A	7	36	32	132	200	16	66	82
NH2566	hed1∆ RAD54-T132A rad51-II3A	8	41	14	145	200	7	72.5	79.5
NH2566	hed1∆ RAD54-T132A rad51-II3A	9	21	10	169	200	5	84.5	89.5
NH2566	hed1∆ RAD54-T132A rad51-II3A	10	30	8	162	200	4	81	85
NH2566	hed1∆ RAD54-T132A rad51-II3A	12	21	4	175	200	2	87.5	89.5
NH2566	hed1∆ RAD54-T132A rad51-II3A	0	200	0	0	200	0	0	0
NH2566	hed1∆ RAD54-T132A rad51-II3A	2	199	1	0	200	0.5	0	0.5
NH2566	hed1∆ RAD54-T132A rad51-II3A	3	195	5	0	200	2.5	0	2.5
NH2566	hed1∆ RAD54-T132A rad51-II3A	4	197	3	0	200	1.5	0	1.5
NH2566	hed1∆ RAD54-T132A rad51-II3A	5	164	34	2	200	17	1	18
NH2566	hed1∆ RAD54-T132A rad51-II3A	6	92	43	65	200	21.5	32.5	54
NH2566	hed1∆ RAD54-T132A rad51-II3A	7	48	16	136	200	8	68	76
NH2566	hed1∆ RAD54-T132A rad51-II3A	8	40	16	144	200	8	72	80
NH2566	hed1∆ RAD54-T132A rad51-II3A	9	36	14	150	200	7	75	82
NH2566	hed1∆ RAD54-T132A rad51-II3A	10	33	18	149	200	9	74.5	83.5
NH2566	hed1∆ RAD54-T132A rad51-II3A	12	30	11	159	200	5.5	79.5	85
NH2566	hed1∆ RAD54-T132A rad51-II3A	0	197	3	0	200	1.5	0	1.5
NH2566	hed1∆ RAD54-T132A rad51-II3A	2	200	0	0	200	0	0	0
NH2566	hed1∆ RAD54-T132A rad51-II3A	3	198	2	0	200	1	0	1
NH2566	hed1∆ RAD54-T132A rad51-II3A	4	197	3	0	200	1.5	0	1.5
NH2566	hed1∆ RAD54-T132A rad51-II3A	5	142	49	9	200	24.5	4.5	29
NH2566	hed1∆ RAD54-T132A rad51-II3A	6	94	54	52	200	27	26	53
NH2566	hed1∆ RAD54-T132A rad51-II3A	7	50	31	119	200	15.5	59.5	75
NH2566	hed1∆ RAD54-T132A rad51-II3A	8	61	25	114	200	12.5	57	69.5
NH2566	hed1∆ RAD54-T132A rad51-II3A	9	40	16	144	200	8	72	80
NH2566	hed1∆ RAD54-T132A rad51-II3A	10	36	19	145	200	9.5	72.5	82
NH2566	hed1∆ RAD54-T132A rad51-II3A	12	27	12	161	200	6	80.5	86.5
NH2566	hed1∆ RAD54-T132A rad51-II3A	0	199	1	0	200	0.5	0	0.5
NH2566	hed1∆ RAD54-T132A rad51-II3A	2	200	0	0	200	0	0	0
NH2566	hed1∆ RAD54-T132A rad51-II3A	3	199	1	0	200	0.5	0	0.5
NH2566	hed1∆ RAD54-T132A rad51-II3A	4	199	1	0	200	0.5	0	0.5
NH2566	hed1∆ RAD54-T132A rad51-II3A	5	193	6	1	200	3	0.5	3.5
NH2566	hed1∆ RAD54-T132A rad51-II3A	6	148	43	9	200	21.5	4.5	26
NH2566	hed1∆ RAD54-T132A rad51-II3A	7	100	44	56	200	22	28	50
NH2566	hed1∆ RAD54-T132A rad51-II3A	8	75	29	96	200	14.5	48	62.5
NH2566	hed1∆ RAD54-T132A rad51-II3A	9	72	13	115	200	6.5	57.5	64
NH2566	hed1∆ RAD54-T132A rad51-II3A	10	44	11	145	200	5.5	72.5	78
NH2566	hed1∆ RAD54-T132A rad51-II3A	12	45	4	151	200	2	75.5	77.5
NH2566	hed1∆ RAD54-T132A rad51-II3A	0	200	0	0	200	0	0	0
NH2566	hed1∆ RAD54-T132A rad51-II3A	2	200	0	0	200	0	0	0
NH2566	hed1∆ RAD54-T132A rad51-II3A	3	200	0	0	200	0	0	0
NH2566	hed1∆ RAD54-T132A rad51-II3A	4	199	1	0	200	0.5	0	0.5
NH2566	hed1∆ RAD54-T132A rad51-II3A	5	188	12	0	200	6	0	6
NH2566	hed1∆ RAD54-T132A rad51-II3A	6	122	63	15	200	31.5	7.5	39
NH2566	hed1∆ RAD54-T132A rad51-II3A	7	87	31	82	200	15.5	41	56.5
NH2566	hed1∆ RAD54-T132A rad51-II3A	8	74	23	103	200	11.5	51.5	63
NH2566	hed1∆ RAD54-T132A rad51-II3A	9	53	20	127	200	10	63.5	73.5
NH2566	hed1∆ RAD54-T132A rad51-II3A	10	54	15	131	200	7.5	65.5	73
NH2566	hed1∆ RAD54-T132A rad51-II3A	12	32	11	157	200	5.5	78.5	84

## Sheet: Fig 2C
Strain	Genotype	Max % MI+MII	(0.5* Max% MI + MII)	T50 =Time (hrs) that (0.5 * Max% MI + MII) intersects with the X axis)
NH716	WT	92	46	4.77
NH716	WT	93	46.5	5.1
NH716	WT	79.5	39.75	6.5
NH716	WT	95	47.5	6.81
NH716	WT	82.5	41.25	5.2
NH2598	WT	91.5	45.75	5.29
NH2598 RCEN	WT	95	47.5	5.87
NH2598 RCEN	WT	78	39	5.77
NH2598 RCEN	WT	91	45.5	5.54
NH2598 RCEN	WT	89	44.5	4.82
NH2598 RCEN	WT	90	45	5.21
NH2598 RCEN	WT	89	44.5	5.32
NH2598 RCEN	WT	90.5	45.25	4.99
NH716	WT	91	45.5	5.31
NH716	WT	89.5	44.75	4.94
NH2598 RCEN	WT	86	43	6.85
NH2598 RCEN	WT	87	43.5	6.04
NH2598 RCEN	WT	82	41	6.54
NH2618	rad51-II3A	85	42.5	5.61
NH2618	rad51-II3A	82.5	41.25	5.6
NH2618	rad51-II3A	91	45.5	6.47
NH2618	rad51-II3A	91	45.5	5.84
NH2618	rad51-II3A	85	42.5	5.97
NH2618	rad51-II3A	87	43.5	6.22
NH2666 RCEN	rad51-II3A	91	45.5	6.06
NH2618	rad51-II3A	92	46	6.27
NH2618	rad51-II3A	82.5	41.25	6.28
NH2666 RCEN	rad51-II3A	85	42.5	6.63
NH2528	hed1∆ RAD54-T132A	90.5	45.25	6.39
NH2528	hed1∆ RAD54-T132A	83	41.5	6.26
NH2528	hed1∆ RAD54-T132A	89.5	44.75	5.94
NH2528	hed1∆ RAD54-T132A	87	43.5	5.87
NH2528	hed1∆ RAD54-T132A	91.5	45.75	6.06
NH2528	hed1∆ RAD54-T132A	92.5	46.25	7.3
NH2528	hed1∆ RAD54-T132A	91.5	45.75	6.06
NH2528	hed1∆ RAD54-T132A	93.5	46.75	7.35
NH2616 RCEN	hed1∆ RAD54-T132A	88	44	6.53
NH2616 RCEN	hed1∆ RAD54-T132A	75.5	37.75	6.79
NH2616 RCEN	hed1∆ RAD54-T132A	76.5	38.25	6.86
NH2616 RCEN	hed1∆ RAD54-T132A	92.5	46.25	6.34
NH2616 RCEN	hed1∆ RAD54-T132A	79	39.5	6
NH2616 RCEN	hed1∆ RAD54-T132A	84.5	42.25	6.57
NH2616 RCEN	hed1∆ RAD54-T132A	87	43.5	6.29
NH2616 RCEN	hed1∆ RAD54-T132A	88	44	5.71
NH2616 RCEN	hed1∆ RAD54-T132A	87.5	43.75	6.1
NH2528	hed1∆ RAD54-T132A	83.5	41.75	6.32
NH2528	hed1∆ RAD54-T132A	89.5	44.75	5.46
NH2616 RCEN	hed1∆ RAD54-T132A	81	40.5	7.73
NH2616 RCEN	hed1∆ RAD54-T132A	81.5	40.75	6.8
NH2566	hed1∆ RAD54-T132A rad51-II3A	88.5	44.25	5.46
NH2566	hed1∆ RAD54-T132A rad51-II3A	89	44.5	5.3
NH2566	hed1∆ RAD54-T132A rad51-II3A	87.5	43.75	6.33
NH2566	hed1∆ RAD54-T132A rad51-II3A	89	44.5	4.98
NH2566	hed1∆ RAD54-T132A rad51-II3A	91.5	45.75	5.82
NH2566	hed1∆ RAD54-T132A rad51-II3A	89.5	44.75	5.26
NH2566	hed1∆ RAD54-T132A rad51-II3A	85	42.5	5.68
NH2566	hed1∆ RAD54-T132A rad51-II3A	86.5	43.25	5.55
NH2566	hed1∆ RAD54-T132A rad51-II3A	78	39	6.54
NH2566	hed1∆ RAD54-T132A rad51-II3A	84	42	6.17

[truncated: 24 more sheets: Fig 2D, Fig 2E, Fig 3A, Fig 3B, Fig 3C, Fig 3D, S7C, Fig 3E,F, Fig 3G, Fig 4C , Fig 4D, Fig 4E, Fig 4F, Fig 5, Fig 6A , Fig 6B , Fig 8A, B, Fig 8C,D , Fig 8E, Fig 8F, Fig S2CD  …]
