# Supplementary material for: Rad51-mediated interhomolog recombination during budding yeast meiosis is promoted by the meiotic recombination checkpoint and the conserved Pif1 helicase
Source: PLoS Genet. 2022 Dec 12;18(12):e1010407. doi: 10.1371/journal.pgen.1010407 (PMC9779700; doi:10.1371/journal.pgen.1010407)
Supplement: S2 Data — (XLSX) [file pgen.1010407.s002.xlsx]

## Sheet: 1_cover_sheet
Sheet 1-Cover_sheet.		Summary of the analysis of all tetrads. See also File S2 for a graphic depiction of each tetrad.
Column	Title	Description of entries					explanation of terms					relevant figure and sheet in this workbook
A	tetrad	tetrad identifier number
B	type	recombinant type					Crossover (C), Noncrossover (N), Multi-chromatid (M), Parental (P)
C	natMX-hphMX	tetrad type for natMX to hphMX interval					tetratype (TT), parental diitype (PD), non-parenta ditype (NPD)
D	mechanism	inferred mechanism					for COs: inferred final Holliday junction location; for NCOs: SDSA or 2x-SDSA					COs - Figure 5; NCOs - Figure 3
E	het_on_n_chrs	number of chromosomes with heteroduplex					COs and NCOs : 1 or 2; MCs: > 2					Figure 3C
F	n_sided_event	sidedness of the heteroduplex relative to DSB					1 - heteroduplex on only one side of the DSB; 2 - heteroduplex on both sides of the DSB					Figure 3C, D
G	template-switching	template switching observed					yes, no					Figure 4, Sheet 9
H	n[extension_left]	number of individual segments to the left of the DSB					1 - no template switching; >1 - template switching					Figure 4C, Sheet 9
I	n[extension_right]	number of individual segments to the right of the DSB					1 - no template switching; >1 - template switching					Figure 4C, Sheet 9
J	Branch Migration	branch migration detected					yes, no					Figure 5, Figure 6D, Sheet 10
tetrad	natMX-hphMX	type	mechanism	het_on_n_chrs	n_sided_event	template-switching	n[left_extensions]	n[right_extensions]	Branch migration
21	PD	N	SDSA	1		no	0	1
26	PD	N	SDSA	1		no	1	0
34	PD	N	SDSA	1		no	1	0
37	PD	N	SDSA	1		no	0	1
40	3:1 HYGB	N	2xSDSA	1		no	1	1
80	PD	N	one-HJ-atDSB	2		no	0	1	none
89	PD	N	SDSA	1		no	1	0
93	3:1 for HYGB	N	SDSA	1		no	0	1
104	PD	N	SDSA	1		no	0	1
106	PD	N	SDSA	1		no	1	0
114	PD	N	SDSA	1		no	0	1
117	TT	N	2xSDSA	1		no	1	1
124	PD	N	2xSDSA	1		no	1	1
160	PD	N	SDSA	1		yes	0	2
163	PF?	N	remote-dHJs	1		no	0	0	yes
177	PD	N	SDSA	1		no	1	0
178	PD	N	remote-dHJs	2		yes	2	0	yes
201	PD	N	one-HJ-atDSB	2		yes	0	2	yes
204	PD	N	2xSDSA	1		yes	1	2
206	PD	N	remote-dHJs	2		yes	1	2	yes
215	PD	N	2xSDSA	1		yes	1	2
226	PD	N	remote-dHJs	2		no	1	1	yes
232	PD	N	SDSA	1		no	1	0
234	TT	N	2xSDSA	1		no	1	1
238	3:1 NAT	N	remote-dHJs	2		no	1	1	yes
249	PD	N	SDSA	1		no	1	0
294	PD	N	SDSA	1		no	0	1
324	PD	N	SDSA	1		no	1	0
325	PD	N	SDSA	1		no	1	0
328	PD	N	SDSA	1		no	1	0
336	PD	N	SDSA	1		no	0	1
6	TT	C	one-HJ-atDSB	1		no	0	1	none
11	TT	C	dHJs-span-DSB	1		cant tell	NA	NA	yes
16	TT	C	remote-dHJs	2		yes	2	0	yes
18	TT	C	one-HJ-atDSB	2		no	0	0	yes
22	TT	C	one-HJ-atDSB	2		no	0	0	yes
49	TT	C	remote-dHJs	2		no	1	1	yes
51	PD	C	dHJs-span-DSB	2		cant tell	NA	NA	yes
53	TT	C	remote-dHJs	1		yes	2	1	yes
55	TT	C	remote-dHJs	1		yes	1	2	yes
60	TT	C	remote-dHJs	1		yes	1	2	yes
62	TT	C	dHJs-span-DSB	2		cant tell	NA	NA	cant tell
67	TT	C	remote-dHJs	2		cant tell	NA	NA	cant tell
69	TT	C	dHJs-span-DSB	0		no	0	0	none
78	TT	C	remote-dHJs	0		no	0	0	yes
95	TT	C	remote-dHJs	2		no	0	0	yes
100	TT	C	one-HJ-atDSB	2		no	1	0	yes
105	TT	C	remote-dHJs	1		yes	1	4	yes
107	TT	C	one-HJ-atDSB	1		no	0	0	none
112	TT	C	remote-dHJs	2		no	1	1	yes
123	TT	C	remote-dHJs	1		no	1	0	yes
128	TT	C	one-HJ-atDSB	1		no	0	0	yes
133	TT	C	dHJs-span-DSB	2		no	1	1	cant tell
134	TT	C	one-HJ-atDSB	2		yes	2	0	none
137	TT	C	remote-dHJs	1		no	0	0	yes
142	TT	C	one-HJ-atDSB	2		no	0	0	none
152	TT	C	dHJs-span-DSB	2		no	0	0	none
153	TT	C	dHJs-span-DSB	2		no	1	1	yes
159	TT	C	dHJs-span-DSB	2		cant tell	0	0	cant tell
186	TT	C	one-HJ-atDSB	1		cant tell	0	0	none
195	TT	C	remote-dHJs	2		yes	1	2	yes
197	TT	C	remote-dHJs	1		no	1	1	yes
221	TT	C	one-HJ-atDSB	1		no	cant tell	0	none
233	TT	C	one-HJ-atDSB	1		no	cant tell	0	none
241	TT	C	remote-dHJs	1		yes	2	1	yes
254	TT	C	dHJs-span-DSB	2		no	0	1	yes
255	TT	C	remote-dHJs	2		no	0	1	yes
258	TT	C	one-HJ-atDSB	1		no	0	0	none
267	TT	C	remote-dHJs	1		yes	2	1	yes
274	TT	C	dHJs-span-DSB	2		no	1	0	none
302	TT	C	remote-dHJs	1		no	0	0	yes
307	TT	C	one-HJ-atDSB	1		no	0	0	none
310	TT	C	dHJs-span-DSB	1		no	0	0	none
311	TT	C	remote-dHJs	0		no	0	0	yes
332	TT	C	remote-dHJs	1		no	0	0	yes
33	PD	M
61	TT	M
72	TT	M
108	NPD	M
126	TT	M
158	PD	M
161	TT	M
162	NPD	M
168	TT	M
191	TT	M
209	TT	M
212	TT	M
218	TT	M
229	PD	M
239	TT	M
242	TT	M
243	PD	M
259	TT	M
273	TT	M
278	NPD	M
281	TT	M
315	TT	M
334	TT	M
4	PD	P
5	PD	P
12	PD	P
35	PD	P
36	PD	P
39	PD	P
42	PD	P
47	PD	P
58	PD	P
63	PD	P
65	PD	P
79	PD	P
82	PD	P
83	PD	P
86	PD	P
94	PD	P
97	PD	P
98	PD	P
103	PD	P
110	PD	P
115	PD	P
116	PD	P
118	PD	P
122	PD	P
129	PD	P
130	PD	P
131	PD	P
143	PD	P
157	PD	P
175	PD	P
184	PD	P
185	PD	P
188	PD	P
198	PD	P
211	PD	P
244	PD	P
275	PD	P
280	PD	P
282	PD	P
289	PD	P
300	PD	P
303	PD	P
304	PD	P
323	PD	P
326	PD	P
331	PD	P
337	PD	P
187	TT	NS	one-HJ-atDSB	1		yes	0	2	none
288	TT	NS	remote-dHJs	2		no	0	1	yes
296	PD	NS	one-HJ-atDSB	2		yes	cant tell	2	none
75	TT	NS	remote-dHJs	1		yes	2	1	yes
92	3:1 except LEU2 and MAT	D
290	PD	D
PD	79
NPD	3
TT	64
cM
S.E.

## Sheet: 2-marker_locations
Sheet 2 - Marker locations		Sequence and location of markers used, along with non-mendelian segregation numbers and frequencies at each marker location
Column	Title	Description of entries								explanation of terms
A	Position	Distance of polymorphism (nt) from DSB centroid (determined from Southern blots), relative to sequences in +SNPs version								distances to the left are negative, to the right are positive
B	Parent 2	polymorphism sequence on Parent 2 (Figure 2a); synthesized version of the allele; also "S", "red" or "P2"
C	Parent 1	polymorphism sequence on Parent 1 (Figure 2a); wild-type version of the allele; also "W", "blue" or "P1"
D	scored_as	position of polymorphism (nt,) used for purposes of tract mapping and calcuations								numeric mid point for polymorphism
E	f(NMS tetrads)-WT	fraction of total tetrads with non Mendelian segregation (NMS) at the location in wildtype
F	frac_of_max(NMS tetrads)-WT	fraction max non Mendelian segregation (NMS) at the location in wildtype
G	f(NMS tetrads)-hed1∆ RAD54-T132A	fraction of total tetrads with non Mendelian segregation (NMS) at the location in Rad51*
H	frac_of_max(NMS tetrads)-hed1∆ RAD54-T132A	fraction max non Mendelian segregation (NMS) at the location in Rad51*
Position	Parent 2	Parent 1	scored_as	WT_freq	WT_frac_max	hed1∆ RAD54-T132A_freq	hed1∆ RAD54-T132A_frac_max
-(2875:2884)	﻿GAATAGTTTC	-	-2881			0.0268456	0.0626398
-(2496:2498)	GCT	CAG	-2496	0.0140845	0.0273973	0.047619	0.111111
-2286	C	G	-2286	0.0352113	0.0684932	0.0408163	0.0952381
-(2230:2236)	CCACTAG	AATAGTT	-2236	0.0352113	0.0684932	0.0408163	0.0952381
-(1653:1658)	ACGCGT	CGGAAG	-1658	0.0704225	0.136986	0.0408163	0.0952381
-1619	G	A	-1619	0.119718	0.232877	0.047619	0.111111
-1290	A	T	-1290	0.15493	0.30137	0.0952381	0.222222
-1281	C	T	-1281	0.147887	0.287671	0.0952381	0.222222
-969	C	G	-969	0.190141	0.369863	0.122449	0.285714
-873	G	C	-873	0.21831	0.424658	0.14966	0.349206
-810	C	G	-810	0.225352	0.438356	0.156463	0.365079
-747	C	G	-747	0.246479	0.479452	0.170068	0.396825
-678	C	G	-678	0.302817	0.589041	0.190476	0.444444
-577	G	C	-577	0.338028	0.657534	0.22449	0.52381
-363	C	G	-363	0.380282	0.739726	0.29932	0.698413
-261	C	G	-261	0.415493	0.808219	0.37415	0.873016
-148	C	G	-148	0.443662	0.863014	0.353741	0.825397
-49	G	C	-49	0.514085	1	0.428571	1
63	C	G	63	0.478873	0.931507	0.353741	0.825397
164	G	C	164	0.443662	0.863014	0.29932	0.698413
259	A	C	259	0.401408	0.780822	0.312925	0.730159
360	T	C	360	0.373239	0.726027	0.292517	0.68254
369	G	C	369	0.359155	0.69863	0.278912	0.650794
475	C	G	475	0.373239	0.726027	0.231293	0.539683
575	C	G	575	0.323944	0.630137	0.197279	0.460317
683	C	G	683	0.302817	0.589041	0.163265	0.380952
815	C	G	815	0.288732	0.561644	0.14966	0.349206
902	G	C	902	0.232394	0.452055	0.115646	0.269841
989	G	C	989	0.21831	0.424658	0.136054	0.31746
1065	C	T	1065	0.197183	0.383562	0.102041	0.238095
1067	C	G	1067	0.197183	0.383562	0.102041	0.238095
1151	G	A	1151	0.183099	0.356164	0.115646	0.269841
1268	C	G	1268	0.169014	0.328767	0.115646	0.269841
1376	G	C	1376	0.147887	0.287671	0.108844	0.253968
1448	G	C	1448	0.169014	0.328767	0.115646	0.269841
1574	G	C	1574	0.15493	0.30137	0.115646	0.269841
1661	G	C	1661	0.140845	0.273973	0.0952381	0.222222
1733	G	C	1733	0.126761	0.246575	0.0952381	0.222222
1805	C	G	1805	0.112676	0.219178	0.0748299	0.174603
1880	G	C	1880	0.105634	0.205479	0.0816327	0.190476
1935	A	C	1935	0.112676	0.219178	0.0816327	0.190476
1939	C	A	1939	0.105634	0.205479	0.0816327	0.190476
2612	T	C	2612	0.0422535	0.0821918	0.0680272	0.15873
2624:2637	TTCAATCTAGAGTT	﻿CTCAACCAAGTGGT	2629	0.0422535	0.0821918	0.0612245	0.142857
2736:2741	ACTAGT	GACAAA	2736	0.0211268	0.0410959	0.0340136	0.0793651
2753:2762	CCCCTCTCGG	AACTTCTTCCTCTTTGGAGAACTGGAGAATCTCTT	not scored
3096	A	GGCATGC	not scored
3126	A	G	3126	0.0422535	0.0821918	0.0272109	0.0634921

## Sheet: 3-sequencing_result
PCR	tetrad	spore	strand	nReads	-2881	-2498	-2497	-2496	-2286	-2236	-1658	-1619	-1290	-1281	-969	-873	-810	-747	-678	-577	-363	-261	-148	-49	63	164	259	360	369	475	575	683	815	902	989	1065	1067	1151	1268	1376	1448	1574	1661	1733	1805	1880	1935	1939	2612
9	4	a	strand1	2225	W	W	W	W	W	W	W	W	W	W	W	W	W	W	W	W	W	W	W	W	W	W	W	W	W	W	W	W	W	W	W	W	W	W	W	W	W	W	W	W	W	W	W	W	W
9	4	a	strand2	2225	W	W	W	W	W	W	W	W	W	W	W	W	W	W	W	W	W	W	W	W	W	W	W	W	W	W	W	W	W	W	W	W	W	W	W	W	W	W	W	W	W	W	W	W	W
10	4	b	strand1	1429	S	S	S	S	S	S	S	S	S	S	S	S	S	S	S	S	S	S	S	S	S	S	S	S	S	S	S	S	S	S	S	S	S	S	S	S	S	S	S	S	S	S	S	S	S
10	4	b	strand2	1429	S	S	S	S	S	S	S	S	S	S	S	S	S	S	S	S	S	S	S	S	S	S	S	S	S	S	S	S	S	S	S	S	S	S	S	S	S	S	S	S	S	S	S	S	S
11	4	c	strand1	1498	W	W	W	W	W	W	W	W	W	W	W	W	W	W	W	W	W	W	W	W	W	W	W	W	W	W	W	W	W	W	W	W	W	W	W	W	W	W	W	W	W	W	W	W	W
11	4	c	strand2	1498	W	W	W	W	W	W	W	W	W	W	W	W	W	W	W	W	W	W	W	W	W	W	W	W	W	W	W	W	W	W	W	W	W	W	W	W	W	W	W	W	W	W	W	W	W
12	4	d	strand1	2712	S	S	S	S	S	S	S	S	S	S	S	S	S	S	S	S	S	S	S	S	S	S	S	S	S	S	S	S	S	S	S	S	S	S	S	S	S	S	S	S	S	S	S	S	S
12	4	d	strand2	2712	S	S	S	S	S	S	S	S	S	S	S	S	S	S	S	S	S	S	S	S	S	S	S	S	S	S	S	S	S	S	S	S	S	S	S	S	S	S	S	S	S	S	S	S	S
13	5	a	strand1	2277	W	W	W	W	W	W	W	W	W	W	W	W	W	W	W	W	W	W	W	W	W	W	W	W	W	W	W	W	W	W	W	W	W	W	W	W	W	W	W	W	W	W	W	W	W
13	5	a	strand2	2277	W	W	W	W	W	W	W	W	W	W	W	W	W	W	W	W	W	W	W	W	W	W	W	W	W	W	W	W	W	W	W	W	W	W	W	W	W	W	W	W	W	W	W	W	W
14	5	b	strand1	1838	W	W	W	W	W	W	W	W	W	W	W	W	W	W	W	W	W	W	W	W	W	W	W	W	W	W	W	W	W	W	W	W	W	W	W	W	W	W	W	W	W	W	W	W	W
14	5	b	strand2	1838	W	W	W	W	W	W	W	W	W	W	W	W	W	W	W	W	W	W	W	W	W	W	W	W	W	W	W	W	W	W	W	W	W	W	W	W	W	W	W	W	W	W	W	W	W
15	5	c	strand1	2303	S	S	S	S	S	S	S	S	S	S	S	S	S	S	S	S	S	S	S	S	S	S	S	S	S	S	S	S	S	S	S	S	S	S	S	S	S	S	S	S	S	S	S	S	S
15	5	c	strand2	2303	S	S	S	S	S	S	S	S	S	S	S	S	S	S	S	S	S	S	S	S	S	S	S	S	S	S	S	S	S	S	S	S	S	S	S	S	S	S	S	S	S	S	S	S	S
16	5	d	strand1	4041	S	S	S	S	S	S	S	S	S	S	S	S	S	S	S	S	S	S	S	S	S	S	S	S	S	S	S	S	S	S	S	S	S	S	S	S	S	S	S	S	S	S	S	S	S
16	5	d	strand2	4041	S	S	S	S	S	S	S	S	S	S	S	S	S	S	S	S	S	S	S	S	S	S	S	S	S	S	S	S	S	S	S	S	S	S	S	S	S	S	S	S	S	S	S	S	S
17	6	a	strand1	235	W	W	W	W	W	W	W	W	W	W	W	W	W	W	W	W	W	W	W	W	W	W	S	S	S	S	S	S	S	S	S	S	S	S	S	S	S	S	S	S	S	S	S	S	S
17	6	a	strand2	201	W	W	W	W	W	W	W	W	W	W	W	W	W	W	W	W	W	W	W	W	S	S	S	S	S	S	S	S	S	S	S	S	S	S	S	S	S	S	S	S	S	S	S	S	S
18	6	b	strand1	2566	S	S	S	S	S	S	S	S	S	S	S	S	S	S	S	S	S	S	S	S	S	S	S	S	S	S	S	S	S	S	S	S	S	S	S	S	S	S	S	S	S	S	S	S	S
18	6	b	strand2	2566	S	S	S	S	S	S	S	S	S	S	S	S	S	S	S	S	S	S	S	S	S	S	S	S	S	S	S	S	S	S	S	S	S	S	S	S	S	S	S	S	S	S	S	S	S
19	6	c	strand1	1410	W	W	W	W	W	W	W	W	W	W	W	W	W	W	W	W	W	W	W	W	W	W	W	W	W	W	W	W	W	W	W	W	W	W	W	W	W	W	W	W	W	W	W	W	W
19	6	c	strand2	1410	W	W	W	W	W	W	W	W	W	W	W	W	W	W	W	W	W	W	W	W	W	W	W	W	W	W	W	W	W	W	W	W	W	W	W	W	W	W	W	W	W	W	W	W	W
20	6	d	strand1	1791	S	S	S	S	S	S	S	S	S	S	S	S	S	S	S	S	S	S	S	S	S	S	W	W	W	W	W	W	W	W	W	W	W	W	W	W	W	W	W	W	W	W	W	W	W
20	6	d	strand2	1791	S	S	S	S	S	S	S	S	S	S	S	S	S	S	S	S	S	S	S	S	S	S	W	W	W	W	W	W	W	W	W	W	W	W	W	W	W	W	W	W	W	W	W	W	W
21	11	a	strand1	3442	S	S	S	S	S	S	S	S	S	S	S	S	S	S	S	S	S	S	S	S	S	S	S	S	S	S	S	S	S	S	S	S	S	S	S	S	S	S	S	S	S	S	S	S	S
21	11	a	strand2	3442	S	S	S	S	S	S	S	S	S	S	S	S	S	S	S	S	S	S	S	S	S	S	S	S	S	S	S	S	S	S	S	S	S	S	S	S	S	S	S	S	S	S	S	S	S
22	11	b	strand1	437	W	W	W	W	W	W	W	W	W	W	W	W	W	W	W	S	S	S	S	S	S	S	S	S	S	S	S	S	S	S	S	S	S	S	S	S	S	S	S	S	S	S	S	S	S
22	11	b	strand2	437	W	W	W	W	W	W	W	W	W	W	W	W	W	W	W	S	S	S	S	S	S	S	S	S	S	S	S	S	S	S	S	S	S	S	S	S	S	S	S	S	S	S	S	S	S
23	11	c	strand1	322	S	S	S	S	S	S	S	S	S	S	S	S	S	S	S	S	S	S	S	S	S	S	S	S	S	S	S	S	S	W	W	W	W	W	W	W	W	W	W	W	W	W	W	W	W
23	11	c	strand2	297	S	S	S	S	S	S	S	S	S	S	W	W	W	W	W	W	W	W	W	S	W	W	W	W	W	W	W	W	W	W	W	W	W	W	W	W	W	W	W	W	W	W	W	W	W
24	11	d	strand1	2042	W	W	W	W	W	W	W	W	W	W	W	W	W	W	W	W	W	W	W	W	W	W	W	W	W	W	W	W	W	W	W	W	W	W	W	W	W	W	W	W	W	W	W	W	W
24	11	d	strand2	2042	W	W	W	W	W	W	W	W	W	W	W	W	W	W	W	W	W	W	W	W	W	W	W	W	W	W	W	W	W	W	W	W	W	W	W	W	W	W	W	W	W	W	W	W	W
25	12	a	strand1	1192	S	S	S	S	S	S	S	S	S	S	S	S	S	S	S	S	S	S	S	S	S	S	S	S	S	S	S	S	S	S	S	S	S	S	S	S	S	S	S	S	S	S	S	S	S
25	12	a	strand2	1192	S	S	S	S	S	S	S	S	S	S	S	S	S	S	S	S	S	S	S	S	S	S	S	S	S	S	S	S	S	S	S	S	S	S	S	S	S	S	S	S	S	S	S	S	S
26	12	b	strand1	2404	W	W	W	W	W	W	W	W	W	W	W	W	W	W	W	W	W	W	W	W	W	W	W	W	W	W	W	W	W	W	W	W	W	W	W	W	W	W	W	W	W	W	W	W	W
26	12	b	strand2	2404	W	W	W	W	W	W	W	W	W	W	W	W	W	W	W	W	W	W	W	W	W	W	W	W	W	W	W	W	W	W	W	W	W	W	W	W	W	W	W	W	W	W	W	W	W
27	12	c	strand1	999	W	W	W	W	W	W	W	W	W	W	W	W	W	W	W	W	W	W	W	W	W	W	W	W	W	W	W	W	W	W	W	W	W	W	W	W	W	W	W	W	W	W	W	W	W
27	12	c	strand2	999	W	W	W	W	W	W	W	W	W	W	W	W	W	W	W	W	W	W	W	W	W	W	W	W	W	W	W	W	W	W	W	W	W	W	W	W	W	W	W	W	W	W	W	W	W
28	12	d	strand1	2935	S	S	S	S	S	S	S	S	S	S	S	S	S	S	S	S	S	S	S	S	S	S	S	S	S	S	S	S	S	S	S	S	S	S	S	S	S	S	S	S	S	S	S	S	S
28	12	d	strand2	2935	S	S	S	S	S	S	S	S	S	S	S	S	S	S	S	S	S	S	S	S	S	S	S	S	S	S	S	S	S	S	S	S	S	S	S	S	S	S	S	S	S	S	S	S	S
29	16	a	strand1	1222	W	W	W	W	W	W	W	W	W	W	W	W	W	W	W	W	S	W	W	W	W	W	W	W	W	W	W	W	S	S	W	W	W	W	W	W	W	W	W	W	W	W	W	W	S
29	16	a	strand2	591	W	W	W	W	W	W	W	W	W	W	W	W	W	W	W	W	S	W	W	W	W	W	W	W	W	W	W	W	S	S	S	S	S	S	S	S	S	S	S	S	S	S	S	S	S
30	16	b	strand1	1120	S	S	S	S	S	S	S	S	S	S	S	S	S	S	S	S	S	S	S	S	S	S	S	S	S	S	S	S	S	W	W	W	W	W	W	W	W	W	W	W	W	W	W	W	W
30	16	b	strand2	1065	S	S	S	S	S	S	S	S	S	S	S	S	S	S	S	S	S	S	S	S	S	S	S	S	S	S	S	S	W	W	W	W	W	W	W	W	W	W	W	W	W	W	W	W	W
31	16	c	strand1	2135	W	W	W	W	W	W	W	W	W	W	W	W	W	W	W	W	W	W	W	W	W	W	W	W	W	W	W	W	W	W	W	W	W	W	W	W	W	W	W	W	W	W	W	W	W
31	16	c	strand2	2135	W	W	W	W	W	W	W	W	W	W	W	W	W	W	W	W	W	W	W	W	W	W	W	W	W	W	W	W	W	W	W	W	W	W	W	W	W	W	W	W	W	W	W	W	W
32	16	d	strand1	5302	S	S	S	S	S	S	S	S	S	S	S	S	S	S	S	S	S	S	S	S	S	S	S	S	S	S	S	S	S	S	S	S	S	S	S	S	S	S	S	S	S	S	S	S	S
32	16	d	strand2	5302	S	S	S	S	S	S	S	S	S	S	S	S	S	S	S	S	S	S	S	S	S	S	S	S	S	S	S	S	S	S	S	S	S	S	S	S	S	S	S	S	S	S	S	S	S
33	18	a	strand1	441	S	S	S	S	S	S	S	S	S	S	S	S	S	S	S	S	S	S	S	S	S	S	S	S	S	S	S	S	S	S	S	S	S	S	S	S	S	S	S	S	S	S	S	S	S
33	18	a	strand2	441	S	S	S	S	S	S	S	S	S	S	S	S	S	S	S	S	S	S	S	S	S	S	S	S	S	S	S	S	S	S	S	S	S	S	S	S	S	S	S	S	S	S	S	S	S
34	18	b	strand1	868	W	W	W	W	W	W	W	W	W	W	W	W	W	W	W	W	W	W	W	W	W	W	W	W	W	W	W	W	S	S	S	S	S	S	S	S	S	S	S	S	S	S	S	S	S
34	18	b	strand2	574	W	W	W	W	W	W	W	W	W	W	W	W	W	W	W	W	W	W	W	W	W	W	W	W	W	W	W	W	W	S	S	S	S	S	S	S	S	S	S	S	S	S	S	S	S
35	18	c	strand1	1193	S	S	S	S	S	S	S	S	S	S	S	S	S	S	S	S	S	S	S	S	S	S	S	S	S	S	W	W	W	W	W	W	W	W	W	W	W	W	W	W	W	W	W	W	W
35	18	c	strand2	402	S	S	S	S	S	S	S	S	S	S	S	S	S	S	S	S	S	S	S	S	S	S	S	S	S	S	S	W	W	W	W	W	W	W	W	W	W	W	W	W	W	W	W	W	W
36	18	d	strand1	402	W	W	W	W	W	W	W	W	W	W	W	W	W	W	W	W	W	W	W	W	W	W	W	W	W	W	W	W	W	W	W	W	W	W	W	W	W	W	W	W	W	W	W	W	W
36	18	d	strand2	402	W	W	W	W	W	W	W	W	W	W	W	W	W	W	W	W	W	W	W	W	W	W	W	W	W	W	W	W	W	W	W	W	W	W	W	W	W	W	W	W	W	W	W	W	W
41	21	a	strand1	1081	S	S	S	S	S	S	S	S	S	S	S	S	S	S	S	S	S	S	S	S	S	S	S	S	S	S	S	S	S	S	S	S	S	S	S	S	S	S	S	S	S	S	S	S	S
41	21	a	strand2	1081	S	S	S	S	S	S	S	S	S	S	S	S	S	S	S	S	S	S	S	S	S	S	S	S	S	S	S	S	S	S	S	S	S	S	S	S	S	S	S	S	S	S	S	S	S
42	21	b	strand1	4968	S	S	S	S	S	S	S	S	S	S	S	S	S	S	S	S	S	S	S	S	S	S	S	S	S	S	S	S	S	S	S	S	S	S	S	S	S	S	S	S	S	S	S	S	S
42	21	b	strand2	4968	S	S	S	S	S	S	S	S	S	S	S	S	S	S	S	S	S	S	S	S	S	S	S	S	S	S	S	S	S	S	S	S	S	S	S	S	S	S	S	S	S	S	S	S	S
43	21	c	strand1	598	W	W	W	W	W	W	W	W	W	W	W	W	W	W	W	W	W	W	W	W	S	W	W	W	W	W	W	W	W	W	W	W	W	W	W	W	W	W	W	W	W	W	W	W	W
43	21	c	strand2	255	W	W	W	W	W	W	W	W	W	W	W	W	W	W	W	W	W	W	W	W	W	W	W	W	W	W	W	W	W	W	W	W	W	W	W	W	W	W	W	W	W	W	W	W	W
44	21	d	strand1	1167	W	W	W	W	W	W	W	W	W	W	W	W	W	W	W	W	W	W	W	W	W	W	W	W	W	W	W	W	W	W	W	W	W	W	W	W	W	W	W	W	W	W	W	W	W
44	21	d	strand2	1167	W	W	W	W	W	W	W	W	W	W	W	W	W	W	W	W	W	W	W	W	W	W	W	W	W	W	W	W	W	W	W	W	W	W	W	W	W	W	W	W	W	W	W	W	W
45	22	a	strand1	765	W	W	W	W	W	W	W	W	W	W	W	W	W	W	W	W	W	W	W	W	W	W	W	W	W	W	W	W	W	W	W	W	W	W	W	W	W	W	W	W	W	W	W	W	W
45	22	a	strand2	765	W	W	W	W	W	W	W	W	W	W	W	W	W	W	W	W	W	W	W	W	W	W	W	W	W	W	W	W	W	W	W	W	W	W	W	W	W	W	W	W	W	W	W	W	W
46	22	b	strand1	1723	W	W	W	W	W	W	W	W	W	W	W	W	W	W	W	W	W	W	W	W	W	W	W	W	W	W	W	W	W	W	W	W	W	W	W	W	W	S	S	S	S	S	S	S	S
46	22	b	strand2	716	W	W	W	W	W	W	W	W	W	W	W	W	W	W	W	W	W	W	W	W	W	W	W	W	W	W	W	W	W	W	W	W	W	W	W	W	W	W	S	S	S	S	S	S	S
47	22	c	strand1	1837	S	S	S	S	S	S	S	S	S	S	S	S	S	S	S	S	S	S	S	S	S	S	S	S	S	S	S	S	S	S	S	S	S	S	S	S	S	S	S	S	S	S	S	S	S
47	22	c	strand2	1837	S	S	S	S	S	S	S	S	S	S	S	S	S	S	S	S	S	S	S	S	S	S	S	S	S	S	S	S	S	S	S	S	S	S	S	S	S	S	S	S	S	S	S	S	S
48	22	d	strand1	1870	S	S	S	S	S	S	S	S	S	S	S	S	S	S	S	S	S	S	S	S	S	S	S	S	S	S	W	W	W	W	W	W	W	S	W	W	W	W	W	W	W	W	W	W	W
48	22	d	strand2	1566	S	S	S	S	S	S	S	S	S	S	S	S	S	S	S	S	S	S	S	S	S	S	W	W	W	W	W	W	W	W	W	W	W	W	W	W	W	W	W	W	W	W	W	W	W
49	26	a	strand1	1061	S	S	S	S	S	S	S	S	S	S	S	S	S	S	S	S	S	W	W	S	S	S	S	S	S	S	S	S	S	S	S	S	S	S	S	S	S	S	S	S	S	S	S	S	S
49	26	a	strand2	850	S	S	S	S	S	S	S	S	S	S	S	S	S	S	S	S	S	S	W	S	S	S	S	S	S	S	S	S	S	S	S	S	S	S	S	S	S	S	S	S	S	S	S	S	S
50	26	b	strand1	2396	S	S	S	S	S	S	S	S	S	S	S	S	S	S	S	S	S	S	S	S	S	S	S	S	S	S	S	S	S	S	S	S	S	S	S	S	S	S	S	S	S	S	S	S	S
50	26	b	strand2	2396	S	S	S	S	S	S	S	S	S	S	S	S	S	S	S	S	S	S	S	S	S	S	S	S	S	S	S	S	S	S	S	S	S	S	S	S	S	S	S	S	S	S	S	S	S
51	26	c	strand1	2002	W	W	W	W	W	W	W	W	W	W	W	W	W	W	W	W	W	W	W	W	W	W	W	W	W	W	W	W	W	W	W	W	W	W	W	W	W	W	W	W	W	W	W	W	W
51	26	c	strand2	2002	W	W	W	W	W	W	W	W	W	W	W	W	W	W	W	W	W	W	W	W	W	W	W	W	W	W	W	W	W	W	W	W	W	W	W	W	W	W	W	W	W	W	W	W	W
52	26	d	strand1	2567	W	W	W	W	W	W	W	W	W	W	W	W	W	W	W	W	W	W	W	W	W	W	W	W	W	W	W	W	W	W	W	W	W	W	W	W	W	W	W	W	W	W	W	W	W
52	26	d	strand2	2567	W	W	W	W	W	W	W	W	W	W	W	W	W	W	W	W	W	W	W	W	W	W	W	W	W	W	W	W	W	W	W	W	W	W	W	W	W	W	W	W	W	W	W	W	W
57	33	a	strand1	475	S	S	S	S	S	S	S	S	S	S	S	S	S	S	S	S	S	S	S	S	S	S	S	S	S	S	S	S	S	S	S	S	S	S	S	S	S	S	S	S	S	S	S	S	S
57	33	a	strand2	448	S	S	S	S	S	S	S	S	S	S	S	S	S	S	S	S	S	S	S	S	S	S	S	S	S	W	S	S	S	S	S	S	S	S	S	S	S	S	S	S	S	S	S	S	S
58	33	b	strand1	2186	W	W	W	W	W	W	W	W	W	W	W	W	W	W	W	W	W	W	W	W	W	W	W	W	W	W	W	W	W	W	W	W	W	W	W	W	W	W	W	W	W	W	W	W	W
58	33	b	strand2	2186	W	W	W	W	W	W	W	W	W	W	W	W	W	W	W	W	W	W	W	W	W	W	W	W	W	W	W	W	W	W	W	W	W	W	W	W	W	W	W	W	W	W	W	W	W
59	33	c	strand1	1688	W	W	W	W	W	W	W	W	W	W	W	W	W	W	W	W	W	W	W	W	W	W	W	W	W	W	W	W	W	W	W	W	W	W	W	W	W	W	W	W	W	W	W	W	W
59	33	c	strand2	992	W	W	W	W	W	W	W	W	W	W	W	W	W	W	W	W	W	W	W	S	W	W	W	W	W	W	W	W	W	W	W	W	W	W	W	W	W	W	W	W	W	W	W	W	W
60	33	d	strand1	2414	S	S	S	S	S	S	S	S	S	S	S	S	S	S	S	S	S	S	S	S	S	S	S	S	S	S	S	S	S	S	S	S	S	S	S	S	S	S	S	S	S	S	S	S	S
60	33	d	strand2	2414	S	S	S	S	S	S	S	S	S	S	S	S	S	S	S	S	S	S	S	S	S	S	S	S	S	S	S	S	S	S	S	S	S	S	S	S	S	S	S	S	S	S	S	S	S
61	34	a	strand1	2304	S	S	S	S	S	S	S	S	S	S	S	S	S	S	S	S	S	S	S	S	S	S	S	S	S	S	S	S	S	S	S	S	S	S	S	S	S	S	S	S	S	S	S	S	S
61	34	a	strand2	2304	S	S	S	S	S	S	S	S	S	S	S	S	S	S	S	S	S	S	S	S	S	S	S	S	S	S	S	S	S	S	S	S	S	S	S	S	S	S	S	S	S	S	S	S	S
62	34	b	strand1	508	W	W	W	W	W	W	W	W	W	W	W	W	W	W	W	W	S	S	S	S	W	W	W	W	W	W	W	W	W	W	W	W	W	W	W	W	W	W	W	W	W	W	W	W	W
62	34	b	strand2	428	W	W	W	W	W	W	W	W	W	W	W	W	W	W	W	W	W	W	W	W	W	W	W	W	W	W	W	W	W	W	W	W	W	W	W	W	W	W	W	W	W	W	W	W	W
63	34	c	strand1	2926	S	S	S	S	S	S	S	S	S	S	S	S	S	S	S	S	S	S	S	S	S	S	S	S	S	S	S	S	S	S	S	S	S	S	S	S	S	S	S	S	S	S	S	S	S
63	34	c	strand2	2926	S	S	S	S	S	S	S	S	S	S	S	S	S	S	S	S	S	S	S	S	S	S	S	S	S	S	S	S	S	S	S	S	S	S	S	S	S	S	S	S	S	S	S	S	S
64	34	d	strand1	2166	W	W	W	W	W	W	W	W	W	W	W	W	W	W	W	W	W	W	W	W	W	W	W	W	W	W	W	W	W	W	W	W	W	W	W	W	W	W	W	W	W	W	W	W	W
64	34	d	strand2	2166	W	W	W	W	W	W	W	W	W	W	W	W	W	W	W	W	W	W	W	W	W	W	W	W	W	W	W	W	W	W	W	W	W	W	W	W	W	W	W	W	W	W	W	W	W
65	35	a	strand1	2125	W	W	W	W	W	W	W	W	W	W	W	W	W	W	W	W	W	W	W	W	W	W	W	W	W	W	W	W	W	W	W	W	W	W	W	W	W	W	W	W	W	W	W	W	W
65	35	a	strand2	2125	W	W	W	W	W	W	W	W	W	W	W	W	W	W	W	W	W	W	W	W	W	W	W	W	W	W	W	W	W	W	W	W	W	W	W	W	W	W	W	W	W	W	W	W	W
66	35	b	strand1	2595	S	S	S	S	S	S	S	S	S	S	S	S	S	S	S	S	S	S	S	S	S	S	S	S	S	S	S	S	S	S	S	S	S	S	S	S	S	S	S	S	S	S	S	S	S
66	35	b	strand2	2595	S	S	S	S	S	S	S	S	S	S	S	S	S	S	S	S	S	S	S	S	S	S	S	S	S	S	S	S	S	S	S	S	S	S	S	S	S	S	S	S	S	S	S	S	S
67	35	c	strand1	2701	S	S	S	S	S	S	S	S	S	S	S	S	S	S	S	S	S	S	S	S	S	S	S	S	S	S	S	S	S	S	S	S	S	S	S	S	S	S	S	S	S	S	S	S	S
67	35	c	strand2	2701	S	S	S	S	S	S	S	S	S	S	S	S	S	S	S	S	S	S	S	S	S	S	S	S	S	S	S	S	S	S	S	S	S	S	S	S	S	S	S	S	S	S	S	S	S
68	35	d	strand1	1554	W	W	W	W	W	W	W	W	W	W	W	W	W	W	W	W	W	W	W	W	W	W	W	W	W	W	W	W	W	W	W	W	W	W	W	W	W	W	W	W	W	W	W	W	W
68	35	d	strand2	1554	W	W	W	W	W	W	W	W	W	W	W	W	W	W	W	W	W	W	W	W	W	W	W	W	W	W	W	W	W	W	W	W	W	W	W	W	W	W	W	W	W	W	W	W	W
69	36	a	strand1	3119	S	S	S	S	S	S	S	S	S	S	S	S	S	S	S	S	S	S	S	S	S	S	S	S	S	S	S	S	S	S	S	S	S	S	S	S	S	S	S	S	S	S	S	S	S
69	36	a	strand2	3119	S	S	S	S	S	S	S	S	S	S	S	S	S	S	S	S	S	S	S	S	S	S	S	S	S	S	S	S	S	S	S	S	S	S	S	S	S	S	S	S	S	S	S	S	S
70	36	b	strand1	1378	W	W	W	W	W	W	W	W	W	W	W	W	W	W	W	W	W	W	W	W	W	W	W	W	W	W	W	W	W	W	W	W	W	W	W	W	W	W	W	W	W	W	W	W	W
70	36	b	strand2	1378	W	W	W	W	W	W	W	W	W	W	W	W	W	W	W	W	W	W	W	W	W	W	W	W	W	W	W	W	W	W	W	W	W	W	W	W	W	W	W	W	W	W	W	W	W
71	36	c	strand1	2907	W	W	W	W	W	W	W	W	W	W	W	W	W	W	W	W	W	W	W	W	W	W	W	W	W	W	W	W	W	W	W	W	W	W	W	W	W	W	W	W	W	W	W	W	W
71	36	c	strand2	2907	W	W	W	W	W	W	W	W	W	W	W	W	W	W	W	W	W	W	W	W	W	W	W	W	W	W	W	W	W	W	W	W	W	W	W	W	W	W	W	W	W	W	W	W	W
72	36	d	strand1	3431	S	S	S	S	S	S	S	S	S	S	S	S	S	S	S	S	S	S	S	S	S	S	S	S	S	S	S	S	S	S	S	S	S	S	S	S	S	S	S	S	S	S	S	S	S
72	36	d	strand2	3431	S	S	S	S	S	S	S	S	S	S	S	S	S	S	S	S	S	S	S	S	S	S	S	S	S	S	S	S	S	S	S	S	S	S	S	S	S	S	S	S	S	S	S	S	S
73	37	a	strand1	966	W	W	W	W	W	W	W	W	W	W	W	W	W	W	W	W	W	W	W	W	W	W	W	W	W	W	W	W	W	W	W	W	W	W	W	W	W	W	W	W	W	W	W	W	W
73	37	a	strand2	966	W	W	W	W	W	W	W	W	W	W	W	W	W	W	W	W	W	W	W	W	W	W	W	W	W	W	W	W	W	W	W	W	W	W	W	W	W	W	W	W	W	W	W	W	W
74	37	b	strand1	1424	S	S	S	S	S	S	S	S	S	S	S	S	S	S	S	S	S	S	S	S	S	S	S	S	S	S	S	S	S	S	S	S	S	S	S	S	S	S	S	S	S	S	S	S	S
74	37	b	strand2	1424	S	S	S	S	S	S	S	S	S	S	S	S	S	S	S	S	S	S	S	S	S	S	S	S	S	S	S	S	S	S	S	S	S	S	S	S	S	S	S	S	S	S	S	S	S
75	37	c	strand1	2366	S	S	S	S	S	S	S	S	S	S	S	S	S	S	S	S	S	S	S	S	S	S	S	S	S	S	S	S	S	S	S	S	S	S	S	S	S	S	S	S	S	S	S	S	S
75	37	c	strand2	2366	S	S	S	S	S	S	S	S	S	S	S	S	S	S	S	S	S	S	S	S	S	S	S	S	S	S	S	S	S	S	S	S	S	S	S	S	S	S	S	S	S	S	S	S	S
76	37	d	strand1	531	W	W	W	W	W	W	W	W	W	W	W	W	W	W	W	W	W	W	W	S	S	S	S	S	S	W	W	W	W	W	W	W	W	W	W	W	W	W	W	W	W	W	W	W	W
76	37	d	strand2	123	W	W	W	W	W	W	W	W	W	W	W	W	W	W	W	W	W	W	W	W	W	W	W	W	W	W	W	W	W	W	W	W	W	W	W	W	W	W	W	W	W	W	W	W	W
77	39	a	strand1	744	S	S	S	S	S	S	S	S	S	S	S	S	S	S	S	S	S	S	S	S	S	S	S	S	S	S	S	S	S	S	S	S	S	S	S	S	S	S	S	S	S	S	S	S	S
77	39	a	strand2	744	S	S	S	S	S	S	S	S	S	S	S	S	S	S	S	S	S	S	S	S	S	S	S	S	S	S	S	S	S	S	S	S	S	S	S	S	S	S	S	S	S	S	S	S	S
78	39	b	strand1	1480	W	W	W	W	W	W	W	W	W	W	W	W	W	W	W	W	W	W	W	W	W	W	W	W	W	W	W	W	W	W	W	W	W	W	W	W	W	W	W	W	W	W	W	W	W
78	39	b	strand2	1480	W	W	W	W	W	W	W	W	W	W	W	W	W	W	W	W	W	W	W	W	W	W	W	W	W	W	W	W	W	W	W	W	W	W	W	W	W	W	W	W	W	W	W	W	W
79	39	c	strand1	1518	W	W	W	W	W	W	W	W	W	W	W	W	W	W	W	W	W	W	W	W	W	W	W	W	W	W	W	W	W	W	W	W	W	W	W	W	W	W	W	W	W	W	W	W	W
79	39	c	strand2	1518	W	W	W	W	W	W	W	W	W	W	W	W	W	W	W	W	W	W	W	W	W	W	W	W	W	W	W	W	W	W	W	W	W	W	W	W	W	W	W	W	W	W	W	W	W
80	39	d	strand1	1684	S	S	S	S	S	S	S	S	S	S	S	S	S	S	S	S	S	S	S	S	S	S	S	S	S	S	S	S	S	S	S	S	S	S	S	S	S	S	S	S	S	S	S	S	S
80	39	d	strand2	1684	S	S	S	S	S	S	S	S	S	S	S	S	S	S	S	S	S	S	S	S	S	S	S	S	S	S	S	S	S	S	S	S	S	S	S	S	S	S	S	S	S	S	S	S	S
81	40	a	strand1	959	W	W	W	W	W	W	W	W	W	W	W	W	W	W	W	W	W	W	W	W	W	W	W	W	W	W	W	W	W	W	W	W	W	W	W	W	W	W	W	W	W	W	W	W	W
81	40	a	strand2	959	W	W	W	W	W	W	W	W	W	W	W	W	W	W	W	W	W	W	W	W	W	W	W	W	W	W	W	W	W	W	W	W	W	W	W	W	W	W	W	W	W	W	W	W	W
82	40	b	strand1	2828	S	S	S	S	S	S	S	S	S	S	S	S	S	S	S	S	S	S	S	S	S	S	S	S	S	S	S	S	S	S	S	S	S	S	S	S	S	S	S	S	S	S	S	S	S
82	40	b	strand2	2828	S	S	S	S	S	S	S	S	S	S	S	S	S	S	S	S	S	S	S	S	S	S	S	S	S	S	S	S	S	S	S	S	S	S	S	S	S	S	S	S	S	S	S	S	S
83	40	c	strand1	2039	W	W	W	W	W	W	W	W	W	W	W	W	W	W	W	W	W	W	W	W	W	W	W	W	W	W	W	W	W	W	W	W	W	W	W	W	W	W	W	W	W	W	W	W	W
83	40	c	strand2	2039	W	W	W	W	W	W	W	W	W	W	W	W	W	W	W	W	W	W	W	W	W	W	W	W	W	W	W	W	W	W	W	W	W	W	W	W	W	W	W	W	W	W	W	W	W
84	40	d	strand1	688	S	S	S	S	S	S	S	S	S	S	S	S	S	S	S	S	S	S	S	S	W	W	W	W	W	W	W	S	S	S	S	S	S	S	S	S	S	S	S	S	S	S	S	S	S
84	40	d	strand2	548	S	S	S	S	S	S	S	S	S	S	S	S	S	S	S	S	S	W	W	W	W	W	W	S	S	S	S	S	S	S	S	S	S	S	S	S	S	S	S	S	S	S	S	S	S
89	42	a	strand1	641	S	S	S	S	S	S	S	S	S	S	S	S	S	S	S	S	S	S	S	S	S	S	S	S	S	S	S	S	S	S	S	S	S	S	S	S	S	S	S	S	S	S	S	S	S
89	42	a	strand2	641	S	S	S	S	S	S	S	S	S	S	S	S	S	S	S	S	S	S	S	S	S	S	S	S	S	S	S	S	S	S	S	S	S	S	S	S	S	S	S	S	S	S	S	S	S
90	42	b	strand1	4852	W	W	W	W	W	W	W	W	W	W	W	W	W	W	W	W	W	W	W	W	W	W	W	W	W	W	W	W	W	W	W	W	W	W	W	W	W	W	W	W	W	W	W	W	W
90	42	b	strand2	4852	W	W	W	W	W	W	W	W	W	W	W	W	W	W	W	W	W	W	W	W	W	W	W	W	W	W	W	W	W	W	W	W	W	W	W	W	W	W	W	W	W	W	W	W	W
91	42	c	strand1	4110	W	W	W	W	W	W	W	W	W	W	W	W	W	W	W	W	W	W	W	W	W	W	W	W	W	W	W	W	W	W	W	W	W	W	W	W	W	W	W	W	W	W	W	W	W
91	42	c	strand2	4110	W	W	W	W	W	W	W	W	W	W	W	W	W	W	W	W	W	W	W	W	W	W	W	W	W	W	W	W	W	W	W	W	W	W	W	W	W	W	W	W	W	W	W	W	W
92	42	d	strand1	5668	S	S	S	S	S	S	S	S	S	S	S	S	S	S	S	S	S	S	S	S	S	S	S	S	S	S	S	S	S	S	S	S	S	S	S	S	S	S	S	S	S	S	S	S	S
92	42	d	strand2	5668	S	S	S	S	S	S	S	S	S	S	S	S	S	S	S	S	S	S	S	S	S	S	S	S	S	S	S	S	S	S	S	S	S	S	S	S	S	S	S	S	S	S	S	S	S
101	47	a	strand1	502	S	S	S	S	S	S	S	S	S	S	S	S	S	S	S	S	S	S	S	S	S	S	S	S	S	S	S	S	S	S	S	S	S	S	S	S	S	S	S	S	S	S	S	S	S
101	47	a	strand2	502	S	S	S	S	S	S	S	S	S	S	S	S	S	S	S	S	S	S	S	S	S	S	S	S	S	S	S	S	S	S	S	S	S	S	S	S	S	S	S	S	S	S	S	S	S
102	47	b	strand1	369	W	W	W	W	W	W	W	W	W	W	W	W	W	W	W	W	W	W	W	W	W	W	W	W	W	W	W	W	W	W	W	W	W	W	W	W	W	W	W	W	W	W	W	W	W
102	47	b	strand2	369	W	W	W	W	W	W	W	W	W	W	W	W	W	W	W	W	W	W	W	W	W	W	W	W	W	W	W	W	W	W	W	W	W	W	W	W	W	W	W	W	W	W	W	W	W
103	47	c	strand1	690	W	W	W	W	W	W	W	W	W	W	W	W	W	W	W	W	W	W	W	W	W	W	W	W	W	W	W	W	W	W	W	W	W	W	W	W	W	W	W	W	W	W	W	W	W
103	47	c	strand2	690	W	W	W	W	W	W	W	W	W	W	W	W	W	W	W	W	W	W	W	W	W	W	W	W	W	W	W	W	W	W	W	W	W	W	W	W	W	W	W	W	W	W	W	W	W
104	47	d	strand1	1871	S	S	S	S	S	S	S	S	S	S	S	S	S	S	S	S	S	S	S	S	S	S	S	S	S	S	S	S	S	S	S	S	S	S	S	S	S	S	S	S	S	S	S	S	S
104	47	d	strand2	1871	S	S	S	S	S	S	S	S	S	S	S	S	S	S	S	S	S	S	S	S	S	S	S	S	S	S	S	S	S	S	S	S	S	S	S	S	S	S	S	S	S	S	S	S	S
109	49	a	strand1	784	S	S	S	S	S	S	S	S	S	S	S	S	S	S	S	S	S	S	S	S	W	S	S	S	S	S	S	S	S	S	S	S	S	S	W	W	W	W	W	W	W	W	W	W	W
109	49	a	strand2	260	S	S	S	S	S	S	S	S	S	S	S	S	S	S	S	S	S	S	S	S	S	S	W	S	S	S	S	S	S	S	S	S	S	S	W	S	S	W	W	W	W	W	W	W	W
110	49	b	strand1	282	S	S	S	S	S	S	S	S	S	S	S	S	S	S	S	S	S	S	S	S	S	S	S	S	S	S	S	S	S	S	S	S	S	S	S	S	S	S	S	S	S	S	S	S	S
110	49	b	strand2	282	S	S	S	S	S	S	S	S	S	S	S	S	S	S	S	S	S	S	S	S	S	S	S	S	S	S	S	S	S	S	S	S	S	S	S	S	S	S	S	S	S	S	S	S	S
111	49	c	strand1	815	W	W	W	W	W	W	W	W	W	W	W	W	W	W	W	W	W	W	W	W	W	W	W	W	W	W	W	W	W	W	W	W	W	W	S	S	S	S	W	W	S	S	S	S	S
111	49	c	strand2	224	W	W	W	W	W	W	W	W	W	W	W	W	W	W	W	W	W	W	W	W	W	W	W	W	W	W	W	W	W	W	W	W	W	W	W	W	W	W	W	W	W	W	W	W	S
112	49	d	strand1	906	W	W	W	W	W	W	W	W	W	W	W	W	W	W	W	W	W	W	W	W	W	W	W	W	W	W	W	W	W	W	W	W	W	W	W	W	W	W	W	W	W	W	W	W	W
112	49	d	strand2	906	W	W	W	W	W	W	W	W	W	W	W	W	W	W	W	W	W	W	W	W	W	W	W	W	W	W	W	W	W	W	W	W	W	W	W	W	W	W	W	W	W	W	W	W	W
117	51	a	strand1	134	W	W	W	W	W	W	W	W	W	W	S	S	S	S	S	S	S	S	S	S	W	W	W	W	W	W	W	W	W	W	W	W	W	W	W	W	W	W	W	W	W	W	W	W	W
117	51	a	strand2	57	W	W	W	W	W	W	W	W	W	W	W	W	W	W	W	W	W	W	W	W	W	W	W	W	W	W	W	W	W	W	W	W	W	W	W	W	W	W	W	W	W	W	W	W	W
118	51	b	strand1	495	W	W	W	W	W	W	W	W	W	W	W	W	W	W	W	W	W	W	W	W	W	W	W	W	W	W	W	W	W	W	W	W	W	W	W	W	W	W	W	W	W	W	W	W	W
118	51	b	strand2	495	W	W	W	W	W	W	W	W	W	W	W	W	W	W	W	W	W	W	W	W	W	W	W	W	W	W	W	W	W	W	W	W	W	W	W	W	W	W	W	W	W	W	W	W	W
119	51	c	strand1	439	S	S	S	S	S	S	S	S	S	S	S	S	S	W	W	W	W	W	W	W	W	W	W	W	W	S	S	S	S	S	S	S	S	S	S	S	S	S	S	S	S	S	S	S	S
119	51	c	strand2	368	S	S	S	S	S	S	S	S	S	S	S	W	W	W	W	W	W	W	W	W	W	W	W	W	W	W	S	S	S	S	S	S	S	S	S	S	S	S	S	S	S	S	S	S	S
120	51	d	strand1	2291	S	S	S	S	S	S	S	S	S	S	S	S	S	S	S	S	S	S	S	S	S	S	S	S	S	S	S	S	S	S	S	S	S	S	S	S	S	S	S	S	S	S	S	S	S
120	51	d	strand2	2291	S	S	S	S	S	S	S	S	S	S	S	S	S	S	S	S	S	S	S	S	S	S	S	S	S	S	S	S	S	S	S	S	S	S	S	S	S	S	S	S	S	S	S	S	S
125	53	a	strand1	506	W	W	W	W	W	W	S	S	S	S	S	S	S	W	W	W	S	S	S	S	S	S	S	S	S	S	S	S	S	S	S	S	S	S	S	S	S	S	S	S	S	S	S	S	S
125	53	a	strand2	307	W	W	W	W	W	W	S	S	S	S	S	S	S	S	S	S	S	S	S	S	W	S	S	S	S	S	S	S	S	S	S	S	S	S	S	S	S	S	S	S	S	S	S	S	S
126	53	b	strand1	665	S	S	S	S	S	S	S	S	S	S	S	S	S	S	S	S	S	S	S	S	S	S	S	S	S	S	S	S	S	S	S	S	S	S	S	S	S	S	S	S	S	S	S	S	S
126	53	b	strand2	665	S	S	S	S	S	S	S	S	S	S	S	S	S	S	S	S	S	S	S	S	S	S	S	S	S	S	S	S	S	S	S	S	S	S	S	S	S	S	S	S	S	S	S	S	S
127	53	c	strand1	933	W	W	W	W	W	W	W	W	W	W	W	W	W	W	W	W	W	W	W	W	W	W	W	W	W	W	W	W	W	W	W	W	W	W	W	W	W	W	W	W	W	W	W	W	W
127	53	c	strand2	933	W	W	W	W	W	W	W	W	W	W	W	W	W	W	W	W	W	W	W	W	W	W	W	W	W	W	W	W	W	W	W	W	W	W	W	W	W	W	W	W	W	W	W	W	W
128	53	d	strand1	1968	W	W	W	W	W	W	W	W	W	W	W	W	W	W	W	W	W	W	W	W	W	W	W	W	W	W	W	W	W	W	W	W	W	W	W	W	W	W	W	W	W	W	W	W	W
128	53	d	strand2	1968	W	W	W	W	W	W	W	W	W	W	W	W	W	W	W	W	W	W	W	W	W	W	W	W	W	W	W	W	W	W	W	W	W	W	W	W	W	W	W	W	W	W	W	W	W
133	55	a	strand1	402	W	W	W	W	W	W	W	W	W	W	W	W	W	W	W	W	W	W	W	W	W	W	W	W	W	W	W	W	W	W	W	W	W	W	W	W	W	W	W	W	W	W	W	W	W
133	55	a	strand2	402	W	W	W	W	W	W	W	W	W	W	W	W	W	W	W	W	W	W	W	W	W	W	W	W	W	W	W	W	W	W	W	W	W	W	W	W	W	W	W	W	W	W	W	W	W
134	55	b	strand1	1065	S	S	S	S	S	S	S	S	S	S	S	S	S	S	S	S	S	S	S	S	S	S	S	S	S	S	S	S	S	S	S	S	S	S	S	S	S	S	S	S	S	S	S	S	S
134	55	b	strand2	1065	S	S	S	S	S	S	S	S	S	S	S	S	S	S	S	S	S	S	S	S	S	S	S	S	S	S	S	S	S	S	S	S	S	S	S	S	S	S	S	S	S	S	S	S	S
135	55	c	strand1	2203	S	S	S	S	S	S	S	S	S	S	S	S	S	S	S	S	S	S	S	S	S	S	S	S	S	S	S	S	S	S	S	S	S	S	S	S	S	S	S	S	S	S	S	S	S
135	55	c	strand2	2203	S	S	S	S	S	S	S	S	S	S	S	S	S	S	S	S	S	S	S	S	S	S	S	S	S	S	S	S	S	S	S	S	S	S	S	S	S	S	S	S	S	S	S	S	S
136	55	d	strand1	776	W	W	W	W	W	W	W	W	W	W	W	W	W	W	W	W	W	W	W	S	W	W	W	W	W	W	W	W	W	W	W	W	W	W	W	W	W	S	S	S	W	W	W	W	S
136	55	d	strand2	330	W	W	W	W	W	W	W	W	W	W	W	W	W	W	W	W	W	W	W	W	W	W	W	W	W	W	W	W	W	W	S	W	W	S	S	S	S	W	W	W	W	W	W	W	S
141	58	a	strand1	997	S	S	S	S	S	S	S	S	S	S	S	S	S	S	S	S	S	S	S	S	S	S	S	S	S	S	S	S	S	S	S	S	S	S	S	S	S	S	S	S	S	S	S	S	S
141	58	a	strand2	997	S	S	S	S	S	S	S	S	S	S	S	S	S	S	S	S	S	S	S	S	S	S	S	S	S	S	S	S	S	S	S	S	S	S	S	S	S	S	S	S	S	S	S	S	S
142	58	b	strand1	628	W	W	W	W	W	W	W	W	W	W	W	W	W	W	W	W	W	W	W	W	W	W	W	W	W	W	W	W	W	W	W	W	W	W	W	W	W	W	W	W	W	W	W	W	W
142	58	b	strand2	628	W	W	W	W	W	W	W	W	W	W	W	W	W	W	W	W	W	W	W	W	W	W	W	W	W	W	W	W	W	W	W	W	W	W	W	W	W	W	W	W	W	W	W	W	W
143	58	c	strand1	1477	S	S	S	S	S	S	S	S	S	S	S	S	S	S	S	S	S	S	S	S	S	S	S	S	S	S	S	S	S	S	S	S	S	S	S	S	S	S	S	S	S	S	S	S	S
143	58	c	strand2	1477	S	S	S	S	S	S	S	S	S	S	S	S	S	S	S	S	S	S	S	S	S	S	S	S	S	S	S	S	S	S	S	S	S	S	S	S	S	S	S	S	S	S	S	S	S
144	58	d	strand1	924	W	W	W	W	W	W	W	W	W	W	W	W	W	W	W	W	W	W	W	W	W	W	W	W	W	W	W	W	W	W	W	W	W	W	W	W	W	W	W	W	W	W	W	W	W
144	58	d	strand2	924	W	W	W	W	W	W	W	W	W	W	W	W	W	W	W	W	W	W	W	W	W	W	W	W	W	W	W	W	W	W	W	W	W	W	W	W	W	W	W	W	W	W	W	W	W
149	60	a	strand1	977	S	S	S	S	S	S	S	S	S	S	S	S	S	S	S	S	S	S	S	S	S	S	S	S	S	S	S	S	S	S	S	S	S	S	S	S	S	S	S	S	S	S	S	S	S
149	60	a	strand2	977	S	S	S	S	S	S	S	S	S	S	S	S	S	S	S	S	S	S	S	S	S	S	S	S	S	S	S	S	S	S	S	S	S	S	S	S	S	S	S	S	S	S	S	S	S
150	60	b	strand1	205	W	W	W	W	W	W	W	W	W	W	W	W	W	W	W	W	W	W	W	W	W	W	W	S	S	W	W	W	W	W	W	W	W	W	W	W	W	W	S	S	S	S	S	S	S
150	60	b	strand2	198	W	W	W	W	W	W	W	W	W	W	W	W	W	W	W	S	S	S	S	S	W	W	W	W	W	W	W	W	W	W	W	W	W	W	W	W	W	S	S	S	S	S	S	S	S
151	60	c	strand1	554	S	S	S	S	S	S	S	S	S	S	S	S	S	S	S	S	S	S	S	S	S	S	S	S	S	S	S	S	S	S	S	S	S	S	S	S	S	S	W	W	W	W	W	W	W
151	60	c	strand2	554	S	S	S	S	S	S	S	S	S	S	S	S	S	S	S	S	S	S	S	S	S	S	S	S	S	S	S	S	S	S	S	S	S	S	S	S	S	S	W	W	W	W	W	W	W
152	60	d	strand1	651	W	W	W	W	W	W	W	W	W	W	W	W	W	W	W	W	W	W	W	W	W	W	W	W	W	W	W	W	W	W	W	W	W	W	W	W	W	W	W	W	W	W	W	W	W
152	60	d	strand2	651	W	W	W	W	W	W	W	W	W	W	W	W	W	W	W	W	W	W	W	W	W	W	W	W	W	W	W	W	W	W	W	W	W	W	W	W	W	W	W	W	W	W	W	W	W
153	61	a	strand1	128	W	W	W	W	W	W	W	W	W	W	S	S	S	S	S	S	S	S	S	S	S	S	S	S	S	S	S	S	S	S	S	S	S	S	S	S	S	S	S	S	S	S	S	S	S
153	61	a	strand2	128	W	W	W	W	W	W	W	W	W	W	S	S	S	S	S	S	S	S	S	S	S	S	S	S	S	S	S	S	S	S	S	S	S	S	S	S	S	S	S	S	S	S	S	S	S
154	61	b	strand1	55	S	S	S	S	S	S	S	S	S	S	S	S	S	S	S	S	S	S	S	W	S	S	S	W	W	S	S	S	S	S	S	S	S	S	S	S	S	S	S	S	S	S	S	S	S
154	61	b	strand2	47	S	S	S	S	S	S	S	S	S	S	S	S	S	S	S	S	S	S	S	S	W	W	S	W	W	W	S	S	S	S	S	S	S	S	S	S	S	S	S	S	S	S	S	S	S
155	61	c	strand1	75	W	W	W	W	W	W	W	W	W	W	W	W	W	W	W	W	W	W	W	W	W	W	W	W	W	W	W	W	W	W	W	W	W	W	W	W	W	W	W	W	W	W	W	W	W
155	61	c	strand2	75	W	W	W	W	W	W	W	W	W	W	W	W	W	W	W	W	W	W	W	W	W	W	W	W	W	W	W	W	W	W	W	W	W	W	W	W	W	W	W	W	W	W	W	W	W
156	61	d	strand1	141	S	S	S	S	S	S	S	S	S	S	W	W	W	W	W	W	W	W	W	W	W	W	W	W	W	W	W	W	W	W	W	W	W	W	W	W	W	W	W	W	W	W	W	W	W
156	61	d	strand2	141	S	S	S	S	S	S	S	S	S	S	W	W	W	W	W	W	W	W	W	W	W	W	W	W	W	W	W	W	W	W	W	W	W	W	W	W	W	W	W	W	W	W	W	W	W
157	62	a	strand1	2952	S	S	S	S	S	S	S	S	S	S	S	S	S	S	S	S	S	S	S	S	S	S	S	S	S	S	S	S	S	S	S	S	S	S	S	S	S	S	S	S	S	S	S	S	S
157	62	a	strand2	2952	S	S	S	S	S	S	S	S	S	S	S	S	S	S	S	S	S	S	S	S	S	S	S	S	S	S	S	S	S	S	S	S	S	S	S	S	S	S	S	S	S	S	S	S	S
158	62	b	strand1	884	W	W	W	W	W	W	W	W	W	W	W	W	W	W	W	W	W	W	W	W	W	W	W	W	W	W	W	W	W	W	W	W	W	W	W	W	W	W	W	W	W	W	W	W	W
158	62	b	strand2	884	W	W	W	W	W	W	W	W	W	W	W	W	W	W	W	W	W	W	W	W	W	W	W	W	W	W	W	W	W	W	W	W	W	W	W	W	W	W	W	W	W	W	W	W	W
159	62	c	strand1	1088	S	S	S	S	S	S	W	W	W	W	S	W	S	S	S	W	W	W	W	W	W	W	W	W	W	W	W	W	W	W	W	W	W	W	W	W	W	W	W	W	W	W	W	W	W
159	62	c	strand2	281	S	S	S	S	S	S	S	S	S	S	S	W	W	W	W	W	W	W	W	W	S	S	S	S	S	S	S	W	W	W	W	W	W	W	W	W	W	W	W	W	W	W	W	W	W
160	62	d	strand1	1166	W	W	W	W	W	W	W	W	W	W	W	W	W	W	W	W	W	W	W	S	W	W	W	W	W	W	W	W	W	W	W	W	W	W	W	W	W	S	S	S	W	W	W	W	S
160	62	d	strand2	446	W	W	W	W	W	W	W	W	W	W	W	W	W	W	W	W	W	W	W	W	W	W	W	W	W	W	W	W	W	W	S	W	W	S	S	S	S	W	W	W	W	W	W	W	S
161	63	a	strand1	525	S	S	S	S	S	S	S	S	S	S	S	S	S	S	S	S	S	S	S	S	S	S	S	S	S	S	S	S	S	S	S	S	S	S	S	S	S	S	S	S	S	S	S	S	S
161	63	a	strand2	525	S	S	S	S	S	S	S	S	S	S	S	S	S	S	S	S	S	S	S	S	S	S	S	S	S	S	S	S	S	S	S	S	S	S	S	S	S	S	S	S	S	S	S	S	S
162	63	b	strand1	1079	S	S	S	S	S	S	S	S	S	S	S	S	S	S	S	S	S	S	S	S	S	S	S	S	S	S	S	S	S	S	S	S	S	S	S	S	S	S	S	S	S	S	S	S	S
162	63	b	strand2	1079	S	S	S	S	S	S	S	S	S	S	S	S	S	S	S	S	S	S	S	S	S	S	S	S	S	S	S	S	S	S	S	S	S	S	S	S	S	S	S	S	S	S	S	S	S
163	63	c	strand1	464	W	W	W	W	W	W	W	W	W	W	W	W	W	W	W	W	W	W	W	W	W	W	W	W	W	W	W	W	W	W	W	W	W	W	W	W	W	W	W	W	W	W	W	W	W
163	63	c	strand2	464	W	W	W	W	W	W	W	W	W	W	W	W	W	W	W	W	W	W	W	W	W	W	W	W	W	W	W	W	W	W	W	W	W	W	W	W	W	W	W	W	W	W	W	W	W
164	63	d	strand1	499	W	W	W	W	W	W	W	W	W	W	W	W	W	W	W	W	W	W	W	W	W	W	W	W	W	W	W	W	W	W	W	W	W	W	W	W	W	W	W	W	W	W	W	W	W
164	63	d	strand2	499	W	W	W	W	W	W	W	W	W	W	W	W	W	W	W	W	W	W	W	W	W	W	W	W	W	W	W	W	W	W	W	W	W	W	W	W	W	W	W	W	W	W	W	W	W
165	65	a	strand1	443	W	W	W	W	W	W	W	W	W	W	W	W	W	W	W	W	W	W	W	W	W	W	W	W	W	W	W	W	W	W	W	W	W	W	W	W	W	W	W	W	W	W	W	W	W
165	65	a	strand2	443	W	W	W	W	W	W	W	W	W	W	W	W	W	W	W	W	W	W	W	W	W	W	W	W	W	W	W	W	W	W	W	W	W	W	W	W	W	W	W	W	W	W	W	W	W
166	65	b	strand1	1288	S	S	S	S	S	S	S	S	S	S	S	S	S	S	S	S	S	S	S	S	S	S	S	S	S	S	S	S	S	S	S	S	S	S	S	S	S	S	S	S	S	S	S	S	S
166	65	b	strand2	1288	S	S	S	S	S	S	S	S	S	S	S	S	S	S	S	S	S	S	S	S	S	S	S	S	S	S	S	S	S	S	S	S	S	S	S	S	S	S	S	S	S	S	S	S	S
167	65	c	strand1	1275	S	S	S	S	S	S	S	S	S	S	S	S	S	S	S	S	S	S	S	S	S	S	S	S	S	S	S	S	S	S	S	S	S	S	S	S	S	S	S	S	S	S	S	S	S
167	65	c	strand2	1275	S	S	S	S	S	S	S	S	S	S	S	S	S	S	S	S	S	S	S	S	S	S	S	S	S	S	S	S	S	S	S	S	S	S	S	S	S	S	S	S	S	S	S	S	S
168	65	d	strand1	1093	W	W	W	W	W	W	W	W	W	W	W	W	W	W	W	W	W	W	W	W	W	W	W	W	W	W	W	W	W	W	W	W	W	W	W	W	W	W	W	W	W	W	W	W	W
168	65	d	strand2	1093	W	W	W	W	W	W	W	W	W	W	W	W	W	W	W	W	W	W	W	W	W	W	W	W	W	W	W	W	W	W	W	W	W	W	W	W	W	W	W	W	W	W	W	W	W
169	67	a	strand1	898	S	S	S	S	S	S	S	S	S	S	S	S	S	S	S	S	W	W	W	W	W	W	W	W	W	W	W	W	W	W	W	W	W	W	W	W	W	W	W	W	W	W	W	W	W
169	67	a	strand2	850	S	S	S	S	S	S	S	S	S	S	S	S	S	S	S	W	W	W	W	W	W	W	W	W	W	W	W	W	W	W	W	W	W	W	W	W	W	W	W	W	W	W	W	W	W
170	67	b	strand1	406	W	W	W	W	W	W	W	W	W	W	W	W	W	W	W	W	W	W	W	W	W	W	W	W	W	W	W	W	W	W	W	W	W	W	W	W	W	W	W	W	W	W	W	W	W
170	67	b	strand2	406	W	W	W	W	W	W	W	W	W	W	W	W	W	W	W	W	W	W	W	W	W	W	W	W	W	W	W	W	W	W	W	W	W	W	W	W	W	W	W	W	W	W	W	W	W
171	67	c	strand1	645	S	S	S	S	S	S	S	S	S	S	S	S	S	S	S	S	S	S	S	S	S	S	S	S	S	S	S	S	S	S	S	S	S	S	S	S	S	S	S	S	S	S	S	S	S
171	67	c	strand2	645	S	S	S	S	S	S	S	S	S	S	S	S	S	S	S	S	S	S	S	S	S	S	S	S	S	S	S	S	S	S	S	S	S	S	S	S	S	S	S	S	S	S	S	S	S
172	67	d	strand1	1687	W	W	W	W	W	W	W	W	W	W	W	W	W	W	W	W	W	W	W	W	S	S	S	S	S	S	S	S	S	S	S	S	S	S	S	S	S	S	S	S	S	S	S	S	S
172	67	d	strand2	72	W	W	W	W	W	W	W	W	W	W	W	S	S	S	S	S	S	S	S	S	S	S	S	S	S	S	S	S	S	S	S	S	S	S	S	S	S	S	S	S	S	S	S	S	S
173	69	a	strand1	1602	S	S	S	S	S	S	S	S	S	S	S	S	S	S	S	S	S	S	S	S	W	W	W	W	W	W	W	W	W	W	W	W	W	W	W	W	W	W	W	W	W	W	W	W	W
173	69	a	strand2	1602	S	S	S	S	S	S	S	S	S	S	S	S	S	S	S	S	S	S	S	S	W	W	W	W	W	W	W	W	W	W	W	W	W	W	W	W	W	W	W	W	W	W	W	W	W
174	69	b	strand1	1763	W	W	W	W	W	W	W	W	W	W	W	W	W	W	W	W	W	W	W	W	W	W	W	W	W	W	W	W	W	W	W	W	W	W	W	W	W	W	W	W	W	W	W	W	W
174	69	b	strand2	1763	W	W	W	W	W	W	W	W	W	W	W	W	W	W	W	W	W	W	W	W	W	W	W	W	W	W	W	W	W	W	W	W	W	W	W	W	W	W	W	W	W	W	W	W	W
175	69	c	strand1	2994	W	W	W	W	W	W	W	W	W	W	W	W	W	W	W	W	W	W	W	W	S	S	S	S	S	S	S	S	S	S	S	S	S	S	S	S	S	S	S	S	S	S	S	S	S
175	69	c	strand2	2994	W	W	W	W	W	W	W	W	W	W	W	W	W	W	W	W	W	W	W	W	S	S	S	S	S	S	S	S	S	S	S	S	S	S	S	S	S	S	S	S	S	S	S	S	S
176	69	d	strand1	1576	S	S	S	S	S	S	S	S	S	S	S	S	S	S	S	S	S	S	S	S	S	S	S	S	S	S	S	S	S	S	S	S	S	S	S	S	S	S	S	S	S	S	S	S	S
176	69	d	strand2	1576	S	S	S	S	S	S	S	S	S	S	S	S	S	S	S	S	S	S	S	S	S	S	S	S	S	S	S	S	S	S	S	S	S	S	S	S	S	S	S	S	S	S	S	S	S
181	72	a	strand1	1083	S	S	S	S	S	S	S	S	S	S	S	S	S	S	S	S	S	W	W	W	W	W	W	W	W	W	W	W	W	W	W	W	W	W	W	W	W	W	W	W	W	W	W	W	W
181	72	a	strand2	612	S	S	S	S	S	S	S	S	S	S	S	S	S	S	S	S	S	S	S	S	S	S	W	W	W	W	W	W	W	W	W	W	W	W	W	W	W	W	W	W	W	W	W	W	W
182	72	b	strand1	1233	W	W	W	W	W	W	W	W	W	W	W	W	W	W	W	W	W	W	W	W	W	W	W	W	W	W	W	W	W	W	W	W	W	W	W	W	W	W	W	W	W	W	W	W	W
182	72	b	strand2	1233	W	W	W	W	W	W	W	W	W	W	W	W	W	W	W	W	W	W	W	W	W	W	W	W	W	W	W	W	W	W	W	W	W	W	W	W	W	W	W	W	W	W	W	W	W
183	72	c	strand1	2242	S	S	S	S	S	S	S	S	S	S	S	S	S	S	S	S	W	W	W	W	S	S	S	S	S	S	S	S	S	S	S	S	S	S	S	S	S	S	S	S	S	S	S	S	S
183	72	c	strand2	93	S	S	S	S	S	S	S	S	S	S	S	S	S	S	S	S	S	S	S	S	W	S	W	W	W	W	W	W	W	W	W	W	W	W	S	S	S	S	S	S	S	S	S	S	S
184	72	d	strand1	108	W	W	W	W	W	W	W	W	W	W	W	W	W	W	W	W	W	S	S	S	S	S	S	S	S	S	S	S	S	S	S	S	S	S	S	S	S	S	S	S	S	S	S	S	S
184	72	d	strand2	46	W	W	W	W	W	W	W	W	W	W	W	W	W	W	W	W	W	W	S	W	S	S	S	S	S	S	S	S	S	S	S	S	S	S	S	S	S	S	S	S	S	S	S	S	S
189	75	a	strand1	3681	S	S	S	S	S	S	S	S	S	S	S	S	S	S	S	S	S	S	S	S	S	S	S	S	S	S	S	S	S	S	S	S	S	S	S	S	S	S	S	S	S	S	S	S	S
189	75	a	strand2	3681	S	S	S	S	S	S	S	S	S	S	S	S	S	S	S	S	S	S	S	S	S	S	S	S	S	S	S	S	S	S	S	S	S	S	S	S	S	S	S	S	S	S	S	S	S
190	75	b	strand1	710	W	W	W	W	W	W	W	W	W	W	W	W	W	W	W	W	S	W	W	W	W	S	S	S	S	W	W	W	W	W	W	W	W	W	W	W	W	W	S	S	S	S	S	S	S
190	75	b	strand2	201	W	W	W	W	W	W	W	W	W	W	W	W	W	W	W	W	S	S	W	W	W	W	W	S	S	W	W	W	W	W	W	W	W	W	W	W	S	S	S	S	S	S	S	S	S
191	75	c	strand1	359	W	W	W	W	W	W	W	W	W	W	W	W	W	W	W	W	W	W	W	W	W	W	W	W	W	W	W	W	W	W	W	W	W	W	W	W	W	W	W	W	W	W	W	W	W
191	75	c	strand2	359	W	W	W	W	W	W	W	W	W	W	W	W	W	W	W	W	W	W	W	W	W	W	W	W	W	W	W	W	W	W	W	W	W	W	W	W	W	W	W	W	W	W	W	W	W
192	75	d	strand1	2512	S	S	S	S	S	S	S	S	S	S	S	S	S	S	S	S	S	S	S	S	S	S	S	S	S	S	S	S	S	S	S	S	S	S	S	S	S	S	S	S	S	S	S	S	S
192	75	d	strand2	2512	S	S	S	S	S	S	S	S	S	S	S	S	S	S	S	S	S	S	S	S	S	S	S	S	S	S	S	S	S	S	S	S	S	S	S	S	S	S	S	S	S	S	S	S	S
193	78	a	strand1	1935	S	S	S	S	S	S	S	S	S	S	S	S	S	S	S	S	S	S	S	S	S	S	S	S	S	S	S	S	S	S	S	S	S	S	S	S	S	S	S	S	S	S	S	S	S
193	78	a	strand2	1935	S	S	S	S	S	S	S	S	S	S	S	S	S	S	S	S	S	S	S	S	S	S	S	S	S	S	S	S	S	S	S	S	S	S	S	S	S	S	S	S	S	S	S	S	S
194	78	b	strand1	780	S	S	S	S	S	S	S	S	S	S	S	S	S	S	S	S	S	S	S	S	S	S	S	S	S	S	S	S	S	S	S	S	S	S	S	S	S	S	S	S	S	S	S	S	S
194	78	b	strand2	780	S	S	S	S	S	S	S	S	S	S	S	S	S	S	S	S	S	S	S	S	S	S	S	S	S	S	S	S	S	S	S	S	S	S	S	S	S	S	S	S	S	S	S	S	S
195	78	c	strand1	1351	W	W	W	W	W	W	W	W	W	W	W	W	W	W	W	W	W	W	W	W	W	W	W	W	W	W	W	W	W	W	W	W	W	W	W	W	W	W	W	W	W	W	W	W	W
195	78	c	strand2	1351	W	W	W	W	W	W	W	W	W	W	W	W	W	W	W	W	W	W	W	W	W	W	W	W	W	W	W	W	W	W	W	W	W	W	W	W	W	W	W	W	W	W	W	W	W
196	78	d	strand1	1070	W	W	W	W	W	W	W	W	W	W	W	W	W	W	W	W	W	W	W	W	W	W	W	W	W	W	W	W	W	W	W	W	W	W	W	W	W	W	W	W	W	W	W	W	W
196	78	d	strand2	1070	W	W	W	W	W	W	W	W	W	W	W	W	W	W	W	W	W	W	W	W	W	W	W	W	W	W	W	W	W	W	W	W	W	W	W	W	W	W	W	W	W	W	W	W	W
197	79	a	strand1	2413	S	S	S	S	S	S	S	S	S	S	S	S	S	S	S	S	S	S	S	S	S	S	S	S	S	S	S	S	S	S	S	S	S	S	S	S	S	S	S	S	S	S	S	S	S
197	79	a	strand2	2413	S	S	S	S	S	S	S	S	S	S	S	S	S	S	S	S	S	S	S	S	S	S	S	S	S	S	S	S	S	S	S	S	S	S	S	S	S	S	S	S	S	S	S	S	S
198	79	b	strand1	1393	S	S	S	S	S	S	S	S	S	S	S	S	S	S	S	S	S	S	S	S	S	S	S	S	S	S	S	S	S	S	S	S	S	S	S	S	S	S	S	S	S	S	S	S	S
198	79	b	strand2	1393	S	S	S	S	S	S	S	S	S	S	S	S	S	S	S	S	S	S	S	S	S	S	S	S	S	S	S	S	S	S	S	S	S	S	S	S	S	S	S	S	S	S	S	S	S
199	79	c	strand1	1278	W	W	W	W	W	W	W	W	W	W	W	W	W	W	W	W	W	W	W	W	W	W	W	W	W	W	W	W	W	W	W	W	W	W	W	W	W	W	W	W	W	W	W	W	W
199	79	c	strand2	1278	W	W	W	W	W	W	W	W	W	W	W	W	W	W	W	W	W	W	W	W	W	W	W	W	W	W	W	W	W	W	W	W	W	W	W	W	W	W	W	W	W	W	W	W	W
200	79	d	strand1	1436	W	W	W	W	W	W	W	W	W	W	W	W	W	W	W	W	W	W	W	W	W	W	W	W	W	W	W	W	W	W	W	W	W	W	W	W	W	W	W	W	W	W	W	W	W
200	79	d	strand2	1436	W	W	W	W	W	W	W	W	W	W	W	W	W	W	W	W	W	W	W	W	W	W	W	W	W	W	W	W	W	W	W	W	W	W	W	W	W	W	W	W	W	W	W	W	W
201	80	a	strand1	399	S	S	S	S	S	S	S	S	S	S	S	S	S	S	S	S	S	S	S	S	S	S	S	S	S	S	S	S	S	S	S	S	S	S	S	S	S	S	S	S	S	S	S	S	S
201	80	a	strand2	54	S	S	S	S	S	S	S	S	S	S	W	W	W	W	W	W	W	W	S	W	S	S	S	S	S	S	S	S	S	S	S	S	S	S	S	S	S	S	S	S	S	S	S	S	S
202	80	b	strand1	780	W	W	W	W	W	W	W	W	W	W	W	W	W	W	W	W	W	W	W	W	W	W	W	W	W	W	W	W	W	W	W	W	W	W	W	W	W	W	W	W	W	W	W	W	W
202	80	b	strand2	780	W	W	W	W	W	W	W	W	W	W	W	W	W	W	W	W	W	W	W	W	W	W	W	W	W	W	W	W	W	W	W	W	W	W	W	W	W	W	W	W	W	W	W	W	W
203	80	c	strand1	1779	S	S	S	S	S	S	S	S	S	S	S	S	S	S	S	S	S	S	S	S	S	S	S	S	S	S	S	S	S	S	S	S	S	S	S	S	S	S	S	S	S	S	S	S	S
203	80	c	strand2	1779	S	S	S	S	S	S	S	S	S	S	S	S	S	S	S	S	S	S	S	S	S	S	S	S	S	S	S	S	S	S	S	S	S	S	S	S	S	S	S	S	S	S	S	S	S
204	80	d	strand1	346	W	W	W	W	W	W	W	W	W	W	W	W	W	W	W	W	W	W	W	W	S	S	W	W	W	W	W	W	W	W	W	W	W	W	W	W	W	W	W	W	W	W	W	W	W
204	80	d	strand2	116	W	W	W	W	W	W	W	W	W	W	S	W	W	W	W	S	S	S	W	W	S	W	W	W	W	W	W	W	W	W	W	W	W	W	W	W	W	W	W	W	W	W	W	W	W
205	82	a	strand1	1496	W	W	W	W	W	W	W	W	W	W	W	W	W	W	W	W	W	W	W	W	W	W	W	W	W	W	W	W	W	W	W	W	W	W	W	W	W	W	W	W	W	W	W	W	W
205	82	a	strand2	1496	W	W	W	W	W	W	W	W	W	W	W	W	W	W	W	W	W	W	W	W	W	W	W	W	W	W	W	W	W	W	W	W	W	W	W	W	W	W	W	W	W	W	W	W	W
206	82	b	strand1	606	W	W	W	W	W	W	W	W	W	W	W	W	W	W	W	W	W	W	W	W	W	W	W	W	W	W	W	W	W	W	W	W	W	W	W	W	W	W	W	W	W	W	W	W	W
206	82	b	strand2	606	W	W	W	W	W	W	W	W	W	W	W	W	W	W	W	W	W	W	W	W	W	W	W	W	W	W	W	W	W	W	W	W	W	W	W	W	W	W	W	W	W	W	W	W	W
207	82	c	strand1	738	S	S	S	S	S	S	S	S	S	S	S	S	S	S	S	S	S	S	S	S	S	S	S	S	S	S	S	S	S	S	S	S	S	S	S	S	S	S	S	S	S	S	S	S	S
207	82	c	strand2	738	S	S	S	S	S	S	S	S	S	S	S	S	S	S	S	S	S	S	S	S	S	S	S	S	S	S	S	S	S	S	S	S	S	S	S	S	S	S	S	S	S	S	S	S	S
208	82	d	strand1	511	S	S	S	S	S	S	S	S	S	S	S	S	S	S	S	S	S	S	S	S	S	S	S	S	S	S	S	S	S	S	S	S	S	S	S	S	S	S	S	S	S	S	S	S	S
208	82	d	strand2	511	S	S	S	S	S	S	S	S	S	S	S	S	S	S	S	S	S	S	S	S	S	S	S	S	S	S	S	S	S	S	S	S	S	S	S	S	S	S	S	S	S	S	S	S	S
209	83	a	strand1	326	W	W	W	W	W	W	W	W	W	W	W	W	W	W	W	W	W	W	W	W	W	W	W	W	W	W	W	W	W	W	W	W	W	W	W	W	W	W	W	W	W	W	W	W	W
209	83	a	strand2	326	W	W	W	W	W	W	W	W	W	W	W	W	W	W	W	W	W	W	W	W	W	W	W	W	W	W	W	W	W	W	W	W	W	W	W	W	W	W	W	W	W	W	W	W	W
210	83	b	strand1	673	S	S	S	S	S	S	S	S	S	S	S	S	S	S	S	S	S	S	S	S	S	S	S	S	S	S	S	S	S	S	S	S	S	S	S	S	S	S	S	S	S	S	S	S	S
210	83	b	strand2	673	S	S	S	S	S	S	S	S	S	S	S	S	S	S	S	S	S	S	S	S	S	S	S	S	S	S	S	S	S	S	S	S	S	S	S	S	S	S	S	S	S	S	S	S	S
211	83	c	strand1	664	S	S	S	S	S	S	S	S	S	S	S	S	S	S	S	S	S	S	S	S	S	S	S	S	S	S	S	S	S	S	S	S	S	S	S	S	S	S	S	S	S	S	S	S	S
211	83	c	strand2	664	S	S	S	S	S	S	S	S	S	S	S	S	S	S	S	S	S	S	S	S	S	S	S	S	S	S	S	S	S	S	S	S	S	S	S	S	S	S	S	S	S	S	S	S	S
212	83	d	strand1	722	W	W	W	W	W	W	W	W	W	W	W	W	W	W	W	W	W	W	W	W	W	W	W	W	W	W	W	W	W	W	W	W	W	W	W	W	W	W	W	W	W	W	W	W	W
212	83	d	strand2	722	W	W	W	W	W	W	W	W	W	W	W	W	W	W	W	W	W	W	W	W	W	W	W	W	W	W	W	W	W	W	W	W	W	W	W	W	W	W	W	W	W	W	W	W	W
213	86	a	strand1	1309	S	S	S	S	S	S	S	S	S	S	S	S	S	S	S	S	S	S	S	S	S	S	S	S	S	S	S	S	S	S	S	S	S	S	S	S	S	S	S	S	S	S	S	S	S
213	86	a	strand2	1309	S	S	S	S	S	S	S	S	S	S	S	S	S	S	S	S	S	S	S	S	S	S	S	S	S	S	S	S	S	S	S	S	S	S	S	S	S	S	S	S	S	S	S	S	S
214	86	b	strand1	559	S	S	S	S	S	S	S	S	S	S	S	S	S	S	S	S	S	S	S	S	S	S	S	S	S	S	S	S	S	S	S	S	S	S	S	S	S	S	S	S	S	S	S	S	S
214	86	b	strand2	559	S	S	S	S	S	S	S	S	S	S	S	S	S	S	S	S	S	S	S	S	S	S	S	S	S	S	S	S	S	S	S	S	S	S	S	S	S	S	S	S	S	S	S	S	S
215	86	c	strand1	580	W	W	W	W	W	W	W	W	W	W	W	W	W	W	W	W	W	W	W	W	W	W	W	W	W	W	W	W	W	W	W	W	W	W	W	W	W	W	W	W	W	W	W	W	W
215	86	c	strand2	580	W	W	W	W	W	W	W	W	W	W	W	W	W	W	W	W	W	W	W	W	W	W	W	W	W	W	W	W	W	W	W	W	W	W	W	W	W	W	W	W	W	W	W	W	W
216	86	d	strand1	844	W	W	W	W	W	W	W	W	W	W	W	W	W	W	W	W	W	W	W	W	W	W	W	W	W	W	W	W	W	W	W	W	W	W	W	W	W	W	W	W	W	W	W	W	W
216	86	d	strand2	844	W	W	W	W	W	W	W	W	W	W	W	W	W	W	W	W	W	W	W	W	W	W	W	W	W	W	W	W	W	W	W	W	W	W	W	W	W	W	W	W	W	W	W	W	W
217	89	a	strand1	1558	S	S	S	S	S	S	S	S	S	S	S	S	S	S	S	S	S	S	S	S	S	S	S	S	S	S	S	S	S	S	S	S	S	S	S	S	S	S	S	S	S	S	S	S	S
217	89	a	strand2	1558	S	S	S	S	S	S	S	S	S	S	S	S	S	S	S	S	S	S	S	S	S	S	S	S	S	S	S	S	S	S	S	S	S	S	S	S	S	S	S	S	S	S	S	S	S
218	89	b	strand1	688	S	S	S	S	S	S	S	S	S	S	S	S	S	S	S	S	S	S	S	S	S	S	S	S	S	S	S	S	S	S	S	S	S	S	S	S	S	S	S	S	S	S	S	S	S
218	89	b	strand2	688	S	S	S	S	S	S	S	S	S	S	S	S	S	S	S	S	S	S	S	S	S	S	S	S	S	S	S	S	S	S	S	S	S	S	S	S	S	S	S	S	S	S	S	S	S
219	89	c	strand1	1277	W	W	W	W	W	W	W	W	W	W	W	W	W	W	W	W	W	W	W	W	W	W	W	W	W	W	W	W	W	W	W	W	W	W	W	W	W	W	W	W	W	W	W	W	W
219	89	c	strand2	1277	W	W	W	W	W	W	W	W	W	W	W	W	W	W	W	W	W	W	W	W	W	W	W	W	W	W	W	W	W	W	W	W	W	W	W	W	W	W	W	W	W	W	W	W	W
220	89	d	strand1	873	W	W	W	W	W	W	W	W	W	W	W	W	W	W	W	W	W	W	W	W	W	W	W	W	W	W	W	W	W	W	W	W	W	W	W	W	W	W	W	W	W	W	W	W	W
220	89	d	strand2	573	W	W	W	W	W	W	W	W	W	W	W	W	W	W	W	W	W	W	W	W	W	S	W	W	W	W	W	W	W	W	W	W	W	W	W	W	W	W	W	W	W	W	W	W	W
225	93	a	strand1	431	S	S	S	S	S	S	S	S	S	S	S	S	S	S	S	S	S	S	S	S	S	S	S	S	S	S	S	S	S	S	S	S	S	S	S	S	S	S	S	S	S	S	S	S	S
225	93	a	strand2	292	S	S	S	S	S	S	S	S	S	S	S	S	S	S	S	S	S	S	S	S	W	W	W	S	S	S	S	S	S	S	S	S	S	S	S	S	S	S	S	S	S	S	S	S	S
226	93	b	strand1	572	W	W	W	W	W	W	W	W	W	W	W	W	W	W	W	W	W	W	W	W	W	W	W	W	W	W	W	W	W	W	W	W	W	W	W	W	W	W	W	W	W	W	W	W	W
226	93	b	strand2	572	W	W	W	W	W	W	W	W	W	W	W	W	W	W	W	W	W	W	W	W	W	W	W	W	W	W	W	W	W	W	W	W	W	W	W	W	W	W	W	W	W	W	W	W	W
227	93	c	strand1	996	S	S	S	S	S	S	S	S	S	S	S	S	S	S	S	S	S	S	S	S	S	S	S	S	S	S	S	S	S	S	S	S	S	S	S	S	S	S	S	S	S	S	S	S	S
227	93	c	strand2	996	S	S	S	S	S	S	S	S	S	S	S	S	S	S	S	S	S	S	S	S	S	S	S	S	S	S	S	S	S	S	S	S	S	S	S	S	S	S	S	S	S	S	S	S	S
228	93	d	strand1	1532	W	W	W	W	W	W	W	W	W	W	W	W	W	W	W	W	W	W	W	W	W	W	W	W	W	W	W	W	W	W	W	W	W	W	W	W	W	W	W	W	W	W	W	W	W
228	93	d	strand2	1532	W	W	W	W	W	W	W	W	W	W	W	W	W	W	W	W	W	W	W	W	W	W	W	W	W	W	W	W	W	W	W	W	W	W	W	W	W	W	W	W	W	W	W	W	W
229	94	a	strand1	652	S	S	S	S	S	S	S	S	S	S	S	S	S	S	S	S	S	S	S	S	S	S	S	S	S	S	S	S	S	S	S	S	S	S	S	S	S	S	S	S	S	S	S	S	S
229	94	a	strand2	652	S	S	S	S	S	S	S	S	S	S	S	S	S	S	S	S	S	S	S	S	S	S	S	S	S	S	S	S	S	S	S	S	S	S	S	S	S	S	S	S	S	S	S	S	S
230	94	b	strand1	807	W	W	W	W	W	W	W	W	W	W	W	W	W	W	W	W	W	W	W	W	W	W	W	W	W	W	W	W	W	W	W	W	W	W	W	W	W	W	W	W	W	W	W	W	W
230	94	b	strand2	807	W	W	W	W	W	W	W	W	W	W	W	W	W	W	W	W	W	W	W	W	W	W	W	W	W	W	W	W	W	W	W	W	W	W	W	W	W	W	W	W	W	W	W	W	W
231	94	c	strand1	882	W	W	W	W	W	W	W	W	W	W	W	W	W	W	W	W	W	W	W	W	W	W	W	W	W	W	W	W	W	W	W	W	W	W	W	W	W	W	W	W	W	W	W	W	W
231	94	c	strand2	882	W	W	W	W	W	W	W	W	W	W	W	W	W	W	W	W	W	W	W	W	W	W	W	W	W	W	W	W	W	W	W	W	W	W	W	W	W	W	W	W	W	W	W	W	W
232	94	d	strand1	1194	S	S	S	S	S	S	S	S	S	S	S	S	S	S	S	S	S	S	S	S	S	S	S	S	S	S	S	S	S	S	S	S	S	S	S	S	S	S	S	S	S	S	S	S	S
232	94	d	strand2	1194	S	S	S	S	S	S	S	S	S	S	S	S	S	S	S	S	S	S	S	S	S	S	S	S	S	S	S	S	S	S	S	S	S	S	S	S	S	S	S	S	S	S	S	S	S
233	95	a	strand1	1151	W	W	W	W	W	W	W	W	W	W	W	W	W	W	W	W	W	W	W	W	W	W	W	W	W	W	W	W	W	W	W	W	W	W	W	W	W	W	W	W	W	W	W	W	W
233	95	a	strand2	1151	W	W	W	W	W	W	W	W	W	W	W	W	W	W	W	W	W	W	W	W	W	W	W	W	W	W	W	W	W	W	W	W	W	W	W	W	W	W	W	W	W	W	W	W	W
234	95	b	strand1	1121	S	S	S	S	S	S	S	S	S	S	S	S	S	S	S	S	S	S	S	S	S	S	S	S	S	S	S	S	S	S	S	S	S	S	S	S	S	S	S	S	S	S	S	S	S
234	95	b	strand2	1121	S	S	S	S	S	S	S	S	S	S	S	S	S	S	S	S	S	S	S	S	S	S	S	S	S	S	S	S	S	S	S	S	S	S	S	S	S	S	S	S	S	S	S	S	S
235	95	c	strand1	1344	W	W	W	W	W	W	W	W	W	W	W	W	W	W	W	W	W	W	W	W	W	W	W	W	W	W	W	S	S	S	S	S	S	S	S	S	S	S	S	S	S	S	S	S	S
235	95	c	strand2	1344	W	W	W	W	W	W	W	W	W	W	W	W	W	W	W	W	W	W	W	W	W	W	W	W	W	W	W	S	S	S	S	S	S	S	S	S	S	S	S	S	S	S	S	S	S
236	95	d	strand1	944	S	S	S	S	S	S	S	S	S	S	S	S	S	S	S	S	S	S	S	S	S	S	W	W	W	W	W	W	W	W	W	W	W	W	W	W	W	W	W	W	W	W	W	W	W
236	95	d	strand2	944	S	S	S	S	S	S	S	S	S	S	S	S	S	S	S	S	S	S	S	S	S	S	W	W	W	W	W	W	W	W	W	W	W	W	W	W	W	W	W	W	W	W	W	W	W
237	97	a	strand1	894	W	W	W	W	W	W	W	W	W	W	W	W	W	W	W	W	W	W	W	W	W	W	W	W	W	W	W	W	W	W	W	W	W	W	W	W	W	W	W	W	W	W	W	W	W
237	97	a	strand2	894	W	W	W	W	W	W	W	W	W	W	W	W	W	W	W	W	W	W	W	W	W	W	W	W	W	W	W	W	W	W	W	W	W	W	W	W	W	W	W	W	W	W	W	W	W
238	97	b	strand1	173	S	S	S	S	S	S	S	S	S	S	S	S	S	S	S	S	S	S	S	S	S	S	S	S	S	S	S	S	S	S	S	S	S	S	S	S	S	S	S	S	S	S	S	S	S
238	97	b	strand2	173	S	S	S	S	S	S	S	S	S	S	S	S	S	S	S	S	S	S	S	S	S	S	S	S	S	S	S	S	S	S	S	S	S	S	S	S	S	S	S	S	S	S	S	S	S
239	97	c	strand1	878	W	W	W	W	W	W	W	W	W	W	W	W	W	W	W	W	W	W	W	W	W	W	W	W	W	W	W	W	W	W	W	W	W	W	W	W	W	W	W	W	W	W	W	W	W
239	97	c	strand2	878	W	W	W	W	W	W	W	W	W	W	W	W	W	W	W	W	W	W	W	W	W	W	W	W	W	W	W	W	W	W	W	W	W	W	W	W	W	W	W	W	W	W	W	W	W
240	97	d	strand1	1262	S	S	S	S	S	S	S	S	S	S	S	S	S	S	S	S	S	S	S	S	S	S	S	S	S	S	S	S	S	S	S	S	S	S	S	S	S	S	S	S	S	S	S	S	S
240	97	d	strand2	1262	S	S	S	S	S	S	S	S	S	S	S	S	S	S	S	S	S	S	S	S	S	S	S	S	S	S	S	S	S	S	S	S	S	S	S	S	S	S	S	S	S	S	S	S	S
241	98	a	strand1	943	S	S	S	S	S	S	S	S	S	S	S	S	S	S	S	S	S	S	S	S	S	S	S	S	S	S	S	S	S	S	S	S	S	S	S	S	S	S	S	S	S	S	S	S	S
241	98	a	strand2	943	S	S	S	S	S	S	S	S	S	S	S	S	S	S	S	S	S	S	S	S	S	S	S	S	S	S	S	S	S	S	S	S	S	S	S	S	S	S	S	S	S	S	S	S	S
242	98	b	strand1	798	W	W	W	W	W	W	W	W	W	W	W	W	W	W	W	W	W	W	W	W	W	W	W	W	W	W	W	W	W	W	W	W	W	W	W	W	W	W	W	W	W	W	W	W	W
242	98	b	strand2	798	W	W	W	W	W	W	W	W	W	W	W	W	W	W	W	W	W	W	W	W	W	W	W	W	W	W	W	W	W	W	W	W	W	W	W	W	W	W	W	W	W	W	W	W	W
243	98	c	strand1	510	W	W	W	W	W	W	W	W	W	W	W	W	W	W	W	W	W	W	W	W	W	W	W	W	W	W	W	W	W	W	W	W	W	W	W	W	W	W	W	W	W	W	W	W	W
243	98	c	strand2	510	W	W	W	W	W	W	W	W	W	W	W	W	W	W	W	W	W	W	W	W	W	W	W	W	W	W	W	W	W	W	W	W	W	W	W	W	W	W	W	W	W	W	W	W	W
244	98	d	strand1	1197	S	S	S	S	S	S	S	S	S	S	S	S	S	S	S	S	S	S	S	S	S	S	S	S	S	S	S	S	S	S	S	S	S	S	S	S	S	S	S	S	S	S	S	S	S
244	98	d	strand2	1197	S	S	S	S	S	S	S	S	S	S	S	S	S	S	S	S	S	S	S	S	S	S	S	S	S	S	S	S	S	S	S	S	S	S	S	S	S	S	S	S	S	S	S	S	S
245	100	a	strand1	1664	W	W	W	W	W	W	W	W	W	W	W	W	W	W	W	W	W	W	W	W	W	W	W	W	W	W	W	W	W	W	W	W	W	W	W	W	W	W	W	W	W	W	W	W	W
245	100	a	strand2	1664	W	W	W	W	W	W	W	W	W	W	W	W	W	W	W	W	W	W	W	W	W	W	W	W	W	W	W	W	W	W	W	W	W	W	W	W	W	W	W	W	W	W	W	W	W
246	100	b	strand1	298	S	S	S	S	S	S	S	S	S	S	S	S	S	S	S	S	S	S	S	S	W	S	W	W	W	S	W	W	W	W	W	W	W	W	S	S	S	S	S	S	W	S	S	S	S
246	100	b	strand2	283	S	S	S	S	S	S	S	S	W	W	W	W	W	W	W	W	W	W	W	W	W	W	W	W	W	W	W	W	W	W	W	W	W	W	W	W	W	W	W	W	W	W	W	W	S
247	100	c	strand1	1192	S	S	S	S	S	S	S	S	S	S	S	S	S	S	S	S	S	S	S	S	S	S	S	S	S	S	S	S	S	S	S	S	S	S	S	S	S	S	S	S	S	S	S	S	S
247	100	c	strand2	1192	S	S	S	S	S	S	S	S	S	S	S	S	S	S	S	S	S	S	S	S	S	S	S	S	S	S	S	S	S	S	S	S	S	S	S	S	S	S	S	S	S	S	S	S	S
248	100	d	strand1	396	W	W	W	W	W	W	W	W	W	W	W	W	W	W	W	W	W	W	W	W	S	S	S	S	S	S	S	S	S	S	S	S	S	S	S	S	S	S	S	S	S	S	S	S	S
248	100	d	strand2	221	W	W	W	W	W	W	W	W	W	W	W	W	W	W	W	W	W	W	W	W	W	W	W	W	W	W	W	W	W	W	W	S	S	W	W	W	W	W	W	W	W	W	W	W	W
249	103	a	strand1	1170	S	S	S	S	S	S	S	S	S	S	S	S	S	S	S	S	S	S	S	S	S	S	S	S	S	S	S	S	S	S	S	S	S	S	S	S	S	S	S	S	S	S	S	S	S
249	103	a	strand2	1170	S	S	S	S	S	S	S	S	S	S	S	S	S	S	S	S	S	S	S	S	S	S	S	S	S	S	S	S	S	S	S	S	S	S	S	S	S	S	S	S	S	S	S	S	S
250	103	b	strand1	1186	S	S	S	S	S	S	S	S	S	S	S	S	S	S	S	S	S	S	S	S	S	S	S	S	S	S	S	S	S	S	S	S	S	S	S	S	S	S	S	S	S	S	S	S	S
250	103	b	strand2	1186	S	S	S	S	S	S	S	S	S	S	S	S	S	S	S	S	S	S	S	S	S	S	S	S	S	S	S	S	S	S	S	S	S	S	S	S	S	S	S	S	S	S	S	S	S
251	103	c	strand1	1288	W	W	W	W	W	W	W	W	W	W	W	W	W	W	W	W	W	W	W	W	W	W	W	W	W	W	W	W	W	W	W	W	W	W	W	W	W	W	W	W	W	W	W	W	W
251	103	c	strand2	1288	W	W	W	W	W	W	W	W	W	W	W	W	W	W	W	W	W	W	W	W	W	W	W	W	W	W	W	W	W	W	W	W	W	W	W	W	W	W	W	W	W	W	W	W	W
252	103	d	strand1	1455	W	W	W	W	W	W	W	W	W	W	W	W	W	W	W	W	W	W	W	W	W	W	W	W	W	W	W	W	W	W	W	W	W	W	W	W	W	W	W	W	W	W	W	W	W
252	103	d	strand2	1455	W	W	W	W	W	W	W	W	W	W	W	W	W	W	W	W	W	W	W	W	W	W	W	W	W	W	W	W	W	W	W	W	W	W	W	W	W	W	W	W	W	W	W	W	W
253	104	a	strand1	1106	W	W	W	W	W	W	W	W	W	W	W	W	W	W	W	W	W	W	W	W	W	W	W	W	W	W	W	W	W	W	W	W	W	W	W	W	W	W	W	W	W	W	W	W	W
253	104	a	strand2	1106	W	W	W	W	W	W	W	W	W	W	W	W	W	W	W	W	W	W	W	W	W	W	W	W	W	W	W	W	W	W	W	W	W	W	W	W	W	W	W	W	W	W	W	W	W
254	104	b	strand1	549	S	S	S	S	S	S	S	S	S	S	S	S	S	S	S	S	S	S	S	S	S	S	S	S	S	S	S	S	S	S	S	S	S	S	S	S	S	S	S	S	S	S	S	S	S
254	104	b	strand2	549	S	S	S	S	S	S	S	S	S	S	S	S	S	S	S	S	S	S	S	S	S	S	S	S	S	S	S	S	S	S	S	S	S	S	S	S	S	S	S	S	S	S	S	S	S
255	104	c	strand1	1161	S	S	S	S	S	S	S	S	S	S	S	S	S	S	S	S	S	S	S	S	W	S	S	S	S	S	S	S	S	S	S	S	S	S	S	S	S	S	S	S	S	S	S	S	S
255	104	c	strand2	799	S	S	S	S	S	S	S	S	S	S	S	S	S	S	S	S	S	S	S	S	S	S	S	S	S	S	S	S	S	S	S	S	S	S	S	S	S	S	S	S	S	S	S	S	S
256	104	d	strand1	701	W	W	W	W	W	W	W	W	W	W	W	W	W	W	W	W	W	W	W	W	W	W	W	W	W	W	W	W	W	W	W	W	W	W	W	W	W	W	W	W	W	W	W	W	W
256	104	d	strand2	701	W	W	W	W	W	W	W	W	W	W	W	W	W	W	W	W	W	W	W	W	W	W	W	W	W	W	W	W	W	W	W	W	W	W	W	W	W	W	W	W	W	W	W	W	W
257	105	a	strand1	924	S	S	S	S	S	S	S	S	S	S	S	S	S	S	S	S	S	S	S	S	S	S	S	S	S	S	S	S	S	S	S	S	S	S	S	S	S	S	S	S	S	S	S	S	S
257	105	a	strand2	924	S	S	S	S	S	S	S	S	S	S	S	S	S	S	S	S	S	S	S	S	S	S	S	S	S	S	S	S	S	S	S	S	S	S	S	S	S	S	S	S	S	S	S	S	S
258	105	b	strand1	737	W	W	W	W	W	W	W	W	W	W	W	W	W	W	W	W	W	W	W	W	W	W	W	W	W	W	W	W	W	W	W	W	W	W	W	W	W	W	W	W	W	W	W	W	W
258	105	b	strand2	737	W	W	W	W	W	W	W	W	W	W	W	W	W	W	W	W	W	W	W	W	W	W	W	W	W	W	W	W	W	W	W	W	W	W	W	W	W	W	W	W	W	W	W	W	W
259	105	c	strand1	483	S	S	S	S	S	S	S	S	S	S	S	S	S	S	S	S	S	S	S	S	S	S	S	S	S	S	S	S	S	S	W	W	W	S	S	S	W	W	S	S	S	S	S	S	W
259	105	c	strand2	263	S	S	S	S	S	S	S	S	S	S	S	S	S	S	S	S	S	S	W	S	S	S	S	S	S	S	S	S	S	S	S	S	S	S	S	S	S	S	S	S	S	S	S	S	W
260	105	d	strand1	1443	W	W	W	W	W	W	W	W	W	W	W	W	W	W	W	W	W	W	W	W	W	W	W	W	W	W	W	W	W	W	W	W	W	W	W	W	W	W	W	W	W	W	W	W	S
260	105	d	strand2	1443	W	W	W	W	W	W	W	W	W	W	W	W	W	W	W	W	W	W	W	W	W	W	W	W	W	W	W	W	W	W	W	W	W	W	W	W	W	W	W	W	W	W	W	W	S
261	106	a	strand1	1260	W	W	W	W	W	W	W	W	W	W	W	W	W	W	W	W	W	W	W	W	W	W	W	W	W	W	W	W	W	W	W	W	W	W	W	W	W	W	W	W	W	W	W	W	W
261	106	a	strand2	1260	W	W	W	W	W	W	W	W	W	W	W	W	W	W	W	W	W	W	W	W	W	W	W	W	W	W	W	W	W	W	W	W	W	W	W	W	W	W	W	W	W	W	W	W	W
262	106	b	strand1	791	S	S	S	S	S	S	S	S	S	S	S	S	S	S	S	S	S	S	S	S	S	S	S	S	S	S	S	S	S	S	S	S	S	S	S	S	S	S	S	S	S	S	S	S	S
262	106	b	strand2	268	S	S	S	S	S	S	S	S	S	S	S	S	S	S	S	S	W	W	W	W	S	S	S	S	S	S	S	S	S	S	S	S	S	S	S	S	S	S	S	S	S	S	S	S	S
263	106	c	strand1	873	W	W	W	W	W	W	W	W	W	W	W	W	W	W	W	W	W	W	W	W	W	W	W	W	W	W	W	W	W	W	W	W	W	W	W	W	W	W	W	W	W	W	W	W	W
263	106	c	strand2	873	W	W	W	W	W	W	W	W	W	W	W	W	W	W	W	W	W	W	W	W	W	W	W	W	W	W	W	W	W	W	W	W	W	W	W	W	W	W	W	W	W	W	W	W	W
264	106	d	strand1	1806	S	S	S	S	S	S	S	S	S	S	S	S	S	S	S	S	S	S	S	S	S	S	S	S	S	S	S	S	S	S	S	S	S	S	S	S	S	S	S	S	S	S	S	S	S
264	106	d	strand2	1806	S	S	S	S	S	S	S	S	S	S	S	S	S	S	S	S	S	S	S	S	S	S	S	S	S	S	S	S	S	S	S	S	S	S	S	S	S	S	S	S	S	S	S	S	S
265	107	a	strand1	1381	S	S	S	S	S	S	S	S	S	S	S	S	S	S	S	S	S	S	S	S	S	S	S	S	S	S	S	S	S	S	S	S	S	S	S	S	S	S	S	S	S	S	S	S	S
265	107	a	strand2	1381	S	S	S	S	S	S	S	S	S	S	S	S	S	S	S	S	S	S	S	S	S	S	S	S	S	S	S	S	S	S	S	S	S	S	S	S	S	S	S	S	S	S	S	S	S
266	107	b	strand1	764	W	W	W	W	W	W	W	W	W	W	W	W	W	W	W	W	W	W	W	W	W	W	W	W	W	W	W	W	W	W	W	W	W	W	W	W	W	W	W	W	W	W	W	W	W
266	107	b	strand2	764	W	W	W	W	W	W	W	W	W	W	W	W	W	W	W	W	W	W	W	W	W	W	W	W	W	W	W	W	W	W	W	W	W	W	W	W	W	W	W	W	W	W	W	W	W
267	107	c	strand1	953	S	S	S	S	S	S	S	S	S	S	S	S	S	S	S	S	S	S	S	S	S	W	W	W	W	W	W	W	W	W	W	W	W	W	W	W	W	W	W	W	W	W	W	W	W
267	107	c	strand2	953	S	S	S	S	S	S	S	S	S	S	S	S	S	S	S	S	S	S	S	S	S	W	W	W	W	W	W	W	W	W	W	W	W	W	W	W	W	W	W	W	W	W	W	W	W
268	107	d	strand1	1358	W	W	W	W	W	W	W	W	W	W	W	W	W	W	S	S	S	S	S	S	S	S	S	S	S	S	S	S	S	S	S	S	S	S	S	S	S	S	S	S	S	S	S	S	S
268	107	d	strand2	1358	W	W	W	W	W	W	W	W	W	W	W	W	W	W	S	S	S	S	S	S	S	S	S	S	S	S	S	S	S	S	S	S	S	S	S	S	S	S	S	S	S	S	S	S	S
269	108	a	strand1	435	W	W	W	W	W	W	W	W	W	W	W	W	W	W	W	W	W	W	W	W	W	W	W	W	W	W	W	W	W	W	S	S	S	S	S	S	S	S	S	S	S	S	S	S	S
269	108	a	strand2	154	W	W	W	W	W	W	W	W	W	W	W	W	W	W	W	W	W	W	W	W	W	W	W	W	W	W	W	W	W	W	W	W	W	W	W	W	W	W	W	W	W	S	W	W	W
270	108	b	strand1	528	S	S	S	S	S	S	S	S	S	S	S	S	S	S	S	S	S	S	W	W	S	S	S	S	S	S	S	S	S	S	S	S	S	S	S	S	S	S	S	S	S	S	S	S	S
270	108	b	strand2	387	S	S	S	S	S	S	S	S	S	S	S	S	S	S	S	S	S	S	S	S	S	S	S	S	S	S	S	S	S	S	S	S	S	S	S	S	S	S	S	S	S	S	S	S	S
271	108	c	strand1	611	S	S	S	S	S	S	S	S	S	S	S	S	S	S	S	S	S	S	S	S	W	S	S	W	W	W	W	W	W	W	W	W	W	W	W	W	W	W	W	W	W	W	W	W	W
271	108	c	strand2	359	S	S	S	S	S	S	S	S	S	S	S	S	S	S	S	S	S	W	W	W	W	W	W	W	W	W	W	W	W	W	W	W	W	W	W	W	W	W	W	W	W	W	W	W	W
272	108	d	strand1	427	W	W	W	W	W	W	W	W	W	W	W	W	W	W	W	W	W	W	W	W	W	W	W	W	W	S	S	S	S	S	S	S	S	S	S	S	S	S	S	S	S	S	S	S	S
272	108	d	strand2	375	W	W	W	W	W	W	W	W	W	W	W	W	W	W	W	W	W	W	W	W	S	S	S	S	S	S	S	S	S	S	S	S	S	S	S	S	S	S	S	S	S	S	S	S	S
273	110	a	strand1	722	S	S	S	S	S	S	S	S	S	S	S	S	S	S	S	S	S	S	S	S	S	S	S	S	S	S	S	S	S	S	S	S	S	S	S	S	S	S	S	S	S	S	S	S	S
273	110	a	strand2	722	S	S	S	S	S	S	S	S	S	S	S	S	S	S	S	S	S	S	S	S	S	S	S	S	S	S	S	S	S	S	S	S	S	S	S	S	S	S	S	S	S	S	S	S	S
274	110	b	strand1	1317	W	W	W	W	W	W	W	W	W	W	W	W	W	W	W	W	W	W	W	W	W	W	W	W	W	W	W	W	W	W	W	W	W	W	W	W	W	W	W	W	W	W	W	W	W
274	110	b	strand2	1317	W	W	W	W	W	W	W	W	W	W	W	W	W	W	W	W	W	W	W	W	W	W	W	W	W	W	W	W	W	W	W	W	W	W	W	W	W	W	W	W	W	W	W	W	W
275	110	c	strand1	1350	W	W	W	W	W	W	W	W	W	W	W	W	W	W	W	W	W	W	W	W	W	W	W	W	W	W	W	W	W	W	W	W	W	W	W	W	W	W	W	W	W	W	W	W	W
275	110	c	strand2	1350	W	W	W	W	W	W	W	W	W	W	W	W	W	W	W	W	W	W	W	W	W	W	W	W	W	W	W	W	W	W	W	W	W	W	W	W	W	W	W	W	W	W	W	W	W
276	110	d	strand1	1597	S	S	S	S	S	S	S	S	S	S	S	S	S	S	S	S	S	S	S	S	S	S	S	S	S	S	S	S	S	S	S	S	S	S	S	S	S	S	S	S	S	S	S	S	S
276	110	d	strand2	1597	S	S	S	S	S	S	S	S	S	S	S	S	S	S	S	S	S	S	S	S	S	S	S	S	S	S	S	S	S	S	S	S	S	S	S	S	S	S	S	S	S	S	S	S	S
277	112	a	strand1	1552	W	W	W	W	W	W	W	W	W	W	W	W	W	W	W	W	W	W	W	W	W	W	W	W	W	W	W	W	W	W	W	W	W	W	W	W	W	W	W	W	W	W	W	W	W
277	112	a	strand2	1552	W	W	W	W	W	W	W	W	W	W	W	W	W	W	W	W	W	W	W	W	W	W	W	W	W	W	W	W	W	W	W	W	W	W	W	W	W	W	W	W	W	W	W	W	W
278	112	b	strand1	603	W	W	W	W	W	W	W	W	W	W	W	W	W	W	W	W	W	W	W	W	W	W	W	S	S	S	S	S	S	S	S	S	S	S	S	S	S	S	S	S	S	S	S	S	S
278	112	b	strand2	228	W	W	W	W	W	W	W	W	W	W	W	W	W	W	S	S	S	S	S	W	W	S	S	S	S	S	S	S	S	S	S	S	S	S	S	S	S	S	S	S	S	S	S	S	S
279	112	c	strand1	2071	S	S	S	S	S	S	S	S	S	S	S	S	S	S	S	S	S	S	S	S	S	S	S	S	S	S	S	S	S	S	S	S	S	S	S	S	S	S	S	S	S	S	S	S	S
279	112	c	strand2	2071	S	S	S	S	S	S	S	S	S	S	S	S	S	S	S	S	S	S	S	S	S	S	S	S	S	S	S	S	S	S	S	S	S	S	S	S	S	S	S	S	S	S	S	S	S
280	112	d	strand1	683	S	S	S	S	S	S	S	S	S	S	S	S	S	S	S	S	S	S	S	W	W	W	W	W	W	W	W	W	W	W	W	W	W	W	W	W	W	W	W	W	W	W	W	W	W
280	112	d	strand2	258	S	S	S	S	S	S	S	S	S	S	S	S	S	S	S	S	S	S	S	S	S	S	W	W	W	W	W	W	W	W	W	W	W	W	W	W	W	W	W	W	W	W	W	W	W
281	114	a	strand1	1561	W	W	W	W	W	W	W	W	W	W	W	W	W	W	W	W	W	W	W	W	W	W	W	W	W	W	W	W	W	W	W	W	W	W	W	W	W	W	W	W	W	W	W	W	W
281	114	a	strand2	1561	W	W	W	W	W	W	W	W	W	W	W	W	W	W	W	W	W	W	W	W	W	W	W	W	W	W	W	W	W	W	W	W	W	W	W	W	W	W	W	W	W	W	W	W	W
282	114	b	strand1	1401	W	W	W	W	W	W	W	W	W	W	W	W	W	W	W	W	W	W	W	W	W	W	W	W	W	W	W	W	W	W	W	W	W	W	W	W	W	W	W	W	W	W	W	W	W
282	114	b	strand2	1401	W	W	W	W	W	W	W	W	W	W	W	W	W	W	W	W	W	W	W	W	W	W	W	W	W	W	W	W	W	W	W	W	W	W	W	W	W	W	W	W	W	W	W	W	W
283	114	c	strand1	1634	S	S	S	S	S	S	S	S	S	S	S	S	S	S	S	S	S	S	S	S	S	S	S	S	S	S	S	S	S	S	S	S	S	S	S	S	S	S	S	S	S	S	S	S	S
283	114	c	strand2	1634	S	S	S	S	S	S	S	S	S	S	S	S	S	S	S	S	S	S	S	S	S	S	S	S	S	S	S	S	S	S	S	S	S	S	S	S	S	S	S	S	S	S	S	S	S
284	114	d	strand1	1407	S	S	S	S	S	S	S	S	S	S	S	S	S	S	S	S	S	S	S	S	S	S	S	S	S	S	S	S	S	S	S	S	S	S	S	S	S	S	S	S	S	S	S	S	S
284	114	d	strand2	348	S	S	S	S	S	S	S	S	S	S	S	S	S	S	S	S	S	S	S	S	W	S	S	S	S	S	S	S	S	S	S	S	S	S	S	S	S	S	S	S	S	S	S	S	S
285	115	a	strand1	1115	W	W	W	W	W	W	W	W	W	W	W	W	W	W	W	W	W	W	W	W	W	W	W	W	W	W	W	W	W	W	W	W	W	W	W	W	W	W	W	W	W	W	W	W	W
285	115	a	strand2	1115	W	W	W	W	W	W	W	W	W	W	W	W	W	W	W	W	W	W	W	W	W	W	W	W	W	W	W	W	W	W	W	W	W	W	W	W	W	W	W	W	W	W	W	W	W
286	115	b	strand1	954	S	S	S	S	S	S	S	S	S	S	S	S	S	S	S	S	S	S	S	S	S	S	S	S	S	S	S	S	S	S	S	S	S	S	S	S	S	S	S	S	S	S	S	S	S
286	115	b	strand2	954	S	S	S	S	S	S	S	S	S	S	S	S	S	S	S	S	S	S	S	S	S	S	S	S	S	S	S	S	S	S	S	S	S	S	S	S	S	S	S	S	S	S	S	S	S
287	115	c	strand1	550	S	S	S	S	S	S	S	S	S	S	S	S	S	S	S	S	S	S	S	S	S	S	S	S	S	S	S	S	S	S	S	S	S	S	S	S	S	S	S	S	S	S	S	S	S
287	115	c	strand2	550	S	S	S	S	S	S	S	S	S	S	S	S	S	S	S	S	S	S	S	S	S	S	S	S	S	S	S	S	S	S	S	S	S	S	S	S	S	S	S	S	S	S	S	S	S
288	115	d	strand1	1281	W	W	W	W	W	W	W	W	W	W	W	W	W	W	W	W	W	W	W	W	W	W	W	W	W	W	W	W	W	W	W	W	W	W	W	W	W	W	W	W	W	W	W	W	W
288	115	d	strand2	1281	W	W	W	W	W	W	W	W	W	W	W	W	W	W	W	W	W	W	W	W	W	W	W	W	W	W	W	W	W	W	W	W	W	W	W	W	W	W	W	W	W	W	W	W	W
289	116	a	strand1	1787	W	W	W	W	W	W	W	W	W	W	W	W	W	W	W	W	W	W	W	W	W	W	W	W	W	W	W	W	W	W	W	W	W	W	W	W	W	W	W	W	W	W	W	W	W
289	116	a	strand2	1787	W	W	W	W	W	W	W	W	W	W	W	W	W	W	W	W	W	W	W	W	W	W	W	W	W	W	W	W	W	W	W	W	W	W	W	W	W	W	W	W	W	W	W	W	W
290	116	b	strand1	1994	S	S	S	S	S	S	S	S	S	S	S	S	S	S	S	S	S	S	S	S	S	S	S	S	S	S	S	S	S	S	S	S	S	S	S	S	S	S	S	S	S	S	S	S	S
290	116	b	strand2	1994	S	S	S	S	S	S	S	S	S	S	S	S	S	S	S	S	S	S	S	S	S	S	S	S	S	S	S	S	S	S	S	S	S	S	S	S	S	S	S	S	S	S	S	S	S
291	116	c	strand1	1207	S	S	S	S	S	S	S	S	S	S	S	S	S	S	S	S	S	S	S	S	S	S	S	S	S	S	S	S	S	S	S	S	S	S	S	S	S	S	S	S	S	S	S	S	S
291	116	c	strand2	1207	S	S	S	S	S	S	S	S	S	S	S	S	S	S	S	S	S	S	S	S	S	S	S	S	S	S	S	S	S	S	S	S	S	S	S	S	S	S	S	S	S	S	S	S	S
292	116	d	strand1	1626	W	W	W	W	W	W	W	W	W	W	W	W	W	W	W	W	W	W	W	W	W	W	W	W	W	W	W	W	W	W	W	W	W	W	W	W	W	W	W	W	W	W	W	W	W
292	116	d	strand2	1626	W	W	W	W	W	W	W	W	W	W	W	W	W	W	W	W	W	W	W	W	W	W	W	W	W	W	W	W	W	W	W	W	W	W	W	W	W	W	W	W	W	W	W	W	W
293	117	a	strand1	1492	S	S	S	S	S	S	S	S	S	S	S	S	S	S	S	S	S	S	S	S	S	S	S	S	S	S	S	S	S	S	S	S	S	S	S	S	S	S	S	S	S	S	S	S	S
293	117	a	strand2	1492	S	S	S	S	S	S	S	S	S	S	S	S	S	S	S	S	S	S	S	S	S	S	S	S	S	S	S	S	S	S	S	S	S	S	S	S	S	S	S	S	S	S	S	S	S
294	117	b	strand1	416	S	S	S	S	S	S	S	S	S	S	S	S	S	S	S	S	S	W	W	W	W	S	S	W	S	S	S	S	S	S	S	S	S	S	S	S	S	S	S	S	S	S	S	S	S
294	117	b	strand2	407	S	S	S	S	S	S	S	S	S	S	S	S	S	S	S	S	S	S	S	S	S	W	W	W	W	W	W	W	W	S	S	S	S	S	S	S	S	S	S	S	S	S	S	S	S
295	117	c	strand1	612	W	W	W	W	W	W	W	W	W	W	W	W	W	W	W	W	W	W	W	W	W	W	W	W	W	W	W	W	W	W	W	W	W	W	W	W	W	W	W	W	W	W	W	W	W
295	117	c	strand2	612	W	W	W	W	W	W	W	W	W	W	W	W	W	W	W	W	W	W	W	W	W	W	W	W	W	W	W	W	W	W	W	W	W	W	W	W	W	W	W	W	W	W	W	W	W
296	117	d	strand1	2194	W	W	W	W	W	W	W	W	W	W	W	W	W	W	W	W	W	W	W	W	W	W	W	W	W	W	W	W	W	W	W	W	W	W	W	W	W	W	W	W	W	W	W	W	W
296	117	d	strand2	2194	W	W	W	W	W	W	W	W	W	W	W	W	W	W	W	W	W	W	W	W	W	W	W	W	W	W	W	W	W	W	W	W	W	W	W	W	W	W	W	W	W	W	W	W	W
297	118	a	strand1	1263	S	S	S	S	S	S	S	S	S	S	S	S	S	S	S	S	S	S	S	S	S	S	S	S	S	S	S	S	S	S	S	S	S	S	S	S	S	S	S	S	S	S	S	S	S
297	118	a	strand2	1263	S	S	S	S	S	S	S	S	S	S	S	S	S	S	S	S	S	S	S	S	S	S	S	S	S	S	S	S	S	S	S	S	S	S	S	S	S	S	S	S	S	S	S	S	S
298	118	b	strand1	2259	W	W	W	W	W	W	W	W	W	W	W	W	W	W	W	W	W	W	W	W	W	W	W	W	W	W	W	W	W	W	W	W	W	W	W	W	W	W	W	W	W	W	W	W	W
298	118	b	strand2	2259	W	W	W	W	W	W	W	W	W	W	W	W	W	W	W	W	W	W	W	W	W	W	W	W	W	W	W	W	W	W	W	W	W	W	W	W	W	W	W	W	W	W	W	W	W
299	118	c	strand1	1176	W	W	W	W	W	W	W	W	W	W	W	W	W	W	W	W	W	W	W	W	W	W	W	W	W	W	W	W	W	W	W	W	W	W	W	W	W	W	W	W	W	W	W	W	W
299	118	c	strand2	1176	W	W	W	W	W	W	W	W	W	W	W	W	W	W	W	W	W	W	W	W	W	W	W	W	W	W	W	W	W	W	W	W	W	W	W	W	W	W	W	W	W	W	W	W	W
300	118	d	strand1	1783	S	S	S	S	S	S	S	S	S	S	S	S	S	S	S	S	S	S	S	S	S	S	S	S	S	S	S	S	S	S	S	S	S	S	S	S	S	S	S	S	S	S	S	S	S
300	118	d	strand2	1783	S	S	S	S	S	S	S	S	S	S	S	S	S	S	S	S	S	S	S	S	S	S	S	S	S	S	S	S	S	S	S	S	S	S	S	S	S	S	S	S	S	S	S	S	S
301	122	a	strand1	733	S	S	S	S	S	S	S	S	S	S	S	S	S	S	S	S	S	S	S	S	S	S	S	S	S	S	S	S	S	S	S	S	S	S	S	S	S	S	S	S	S	S	S	S	S
301	122	a	strand2	733	S	S	S	S	S	S	S	S	S	S	S	S	S	S	S	S	S	S	S	S	S	S	S	S	S	S	S	S	S	S	S	S	S	S	S	S	S	S	S	S	S	S	S	S	S
302	122	b	strand1	1212	W	W	W	W	W	W	W	W	W	W	W	W	W	W	W	W	W	W	W	W	W	W	W	W	W	W	W	W	W	W	W	W	W	W	W	W	W	W	W	W	W	W	W	W	W
302	122	b	strand2	1212	W	W	W	W	W	W	W	W	W	W	W	W	W	W	W	W	W	W	W	W	W	W	W	W	W	W	W	W	W	W	W	W	W	W	W	W	W	W	W	W	W	W	W	W	W
303	122	c	strand1	1471	S	S	S	S	S	S	S	S	S	S	S	S	S	S	S	S	S	S	S	S	S	S	S	S	S	S	S	S	S	S	S	S	S	S	S	S	S	S	S	S	S	S	S	S	S
303	122	c	strand2	1471	S	S	S	S	S	S	S	S	S	S	S	S	S	S	S	S	S	S	S	S	S	S	S	S	S	S	S	S	S	S	S	S	S	S	S	S	S	S	S	S	S	S	S	S	S
304	122	d	strand1	1684	W	W	W	W	W	W	W	W	W	W	W	W	W	W	W	W	W	W	W	W	W	W	W	W	W	W	W	W	W	W	W	W	W	W	W	W	W	W	W	W	W	W	W	W	W
304	122	d	strand2	1684	W	W	W	W	W	W	W	W	W	W	W	W	W	W	W	W	W	W	W	W	W	W	W	W	W	W	W	W	W	W	W	W	W	W	W	W	W	W	W	W	W	W	W	W	W
305	123	a	strand1	207	W	W	W	W	W	W	W	W	W	W	W	W	W	W	W	W	W	W	W	W	W	W	W	W	W	W	W	W	W	W	W	W	W	W	W	W	W	W	W	W	W	W	W	W	W
305	123	a	strand2	207	W	W	W	W	W	W	W	W	W	W	W	W	W	W	W	W	W	W	W	W	W	W	W	W	W	W	W	W	W	W	W	W	W	W	W	W	W	W	W	W	W	W	W	W	W
306	123	b	strand1	892	W	W	W	W	W	W	W	W	W	W	W	W	W	W	W	W	W	W	W	W	W	W	W	W	W	W	W	W	W	W	W	W	W	W	W	W	W	W	W	W	W	W	W	W	S
306	123	b	strand2	892	W	W	W	W	W	W	W	W	W	W	W	W	W	W	W	W	W	W	W	W	W	W	W	W	W	W	W	W	W	W	W	W	W	W	W	W	W	W	W	W	W	W	W	W	S
307	123	c	strand1	1337	S	S	S	S	S	S	S	S	S	S	S	S	S	S	S	S	S	S	S	S	S	S	S	S	S	S	S	S	S	S	S	S	S	S	S	S	S	S	S	S	S	W	W	W	W
307	123	c	strand2	736	S	S	S	S	S	S	S	S	S	S	S	S	S	S	S	S	S	S	S	W	S	S	S	S	S	S	S	S	S	S	S	S	S	S	S	S	S	S	S	S	S	W	W	W	W
308	123	d	strand1	1341	S	S	S	S	S	S	S	S	S	S	S	S	S	S	S	S	S	S	S	S	S	S	S	S	S	S	S	S	S	S	S	S	S	S	S	S	S	S	S	S	S	S	S	S	S
308	123	d	strand2	1341	S	S	S	S	S	S	S	S	S	S	S	S	S	S	S	S	S	S	S	S	S	S	S	S	S	S	S	S	S	S	S	S	S	S	S	S	S	S	S	S	S	S	S	S	S
309	124	a	strand1	993	S	S	S	S	S	S	S	S	S	S	S	S	S	S	S	S	S	S	S	S	S	S	S	S	S	S	S	S	S	S	S	S	S	S	S	S	S	S	S	S	S	S	S	S	S
309	124	a	strand2	993	S	S	S	S	S	S	S	S	S	S	S	S	S	S	S	S	S	S	S	S	S	S	S	S	S	S	S	S	S	S	S	S	S	S	S	S	S	S	S	S	S	S	S	S	S
310	124	b	strand1	361	S	S	S	S	S	S	S	S	S	S	S	S	S	S	S	S	S	S	S	S	S	W	W	W	W	W	W	W	S	S	S	S	S	S	S	S	S	S	S	S	S	S	S	S	S
310	124	b	strand2	281	S	S	S	S	S	S	S	S	S	S	S	S	S	S	S	S	S	W	W	W	S	S	S	W	W	S	S	S	S	S	S	S	S	S	S	S	S	S	S	S	S	S	S	S	S
311	124	c	strand1	1487	W	W	W	W	W	W	W	W	W	W	W	W	W	W	W	W	W	W	W	W	W	W	W	W	W	W	W	W	W	W	W	W	W	W	W	W	W	W	W	W	W	W	W	W	W
311	124	c	strand2	1487	W	W	W	W	W	W	W	W	W	W	W	W	W	W	W	W	W	W	W	W	W	W	W	W	W	W	W	W	W	W	W	W	W	W	W	W	W	W	W	W	W	W	W	W	W
312	124	d	strand1	1791	W	W	W	W	W	W	W	W	W	W	W	W	W	W	W	W	W	W	W	W	W	W	W	W	W	W	W	W	W	W	W	W	W	W	W	W	W	W	W	W	W	W	W	W	W
312	124	d	strand2	1791	W	W	W	W	W	W	W	W	W	W	W	W	W	W	W	W	W	W	W	W	W	W	W	W	W	W	W	W	W	W	W	W	W	W	W	W	W	W	W	W	W	W	W	W	W
313	126	a	strand1	205	W	W	W	W	W	W	W	W	W	W	W	W	W	W	W	W	W	S	S	S	W	W	W	W	W	W	W	W	W	W	W	W	W	W	W	W	W	W	W	W	W	W	W	W	W
313	126	a	strand2	167	W	W	W	W	W	W	W	W	W	W	W	W	W	W	W	W	W	W	W	S	S	W	W	W	W	W	W	W	W	W	W	W	W	W	W	W	W	W	W	W	W	W	W	W	W
314	126	b	strand1	560	W	W	W	W	W	W	W	W	W	W	W	W	W	W	W	W	W	W	W	W	W	W	W	W	W	W	W	W	W	W	W	W	W	W	W	W	W	W	W	W	W	W	W	W	S
314	126	b	strand2	560	W	W	W	W	W	W	W	W	W	W	W	W	W	W	W	W	W	W	W	W	W	W	W	W	W	W	W	W	W	W	W	W	W	W	W	W	W	W	W	W	W	W	W	W	S
315	126	c	strand1	973	S	S	S	S	S	S	S	S	S	S	S	S	S	S	S	S	S	S	S	S	W	W	W	W	W	W	S	S	S	S	S	S	S	S	S	S	S	S	S	S	S	S	S	S	S
315	126	c	strand2	319	S	S	S	S	S	S	S	S	S	S	S	S	S	S	S	S	S	S	S	S	S	S	S	S	S	S	S	S	S	S	S	S	S	S	S	S	S	S	S	S	S	S	S	S	S
316	126	d	strand1	2038	S	S	S	S	S	S	S	S	S	S	S	S	S	S	S	S	S	S	S	S	S	S	S	S	S	S	S	S	S	S	S	S	S	S	S	S	S	S	S	S	S	S	S	S	W
316	126	d	strand2	759	S	S	S	S	S	S	S	S	S	S	S	S	S	S	S	S	S	S	S	S	S	S	W	S	S	S	S	S	S	S	S	S	S	S	S	S	S	S	S	S	S	S	S	S	W
317	128	a	strand1	1079	W	W	W	W	W	W	W	W	W	W	W	W	W	W	W	W	W	W	W	W	W	W	W	W	W	W	W	W	W	W	W	W	W	W	W	W	W	W	W	W	W	W	W	W	W
317	128	a	strand2	1079	W	W	W	W	W	W	W	W	W	W	W	W	W	W	W	W	W	W	W	W	W	W	W	W	W	W	W	W	W	W	W	W	W	W	W	W	W	W	W	W	W	W	W	W	W
318	128	b	strand1	2208	S	S	S	S	S	S	S	S	S	S	S	S	S	S	S	S	S	S	W	W	W	W	W	W	W	W	W	W	W	W	W	W	W	W	W	W	W	W	W	W	W	W	W	W	W
318	128	b	strand2	2208	S	S	S	S	S	S	S	S	S	S	S	S	S	S	S	S	S	S	W	W	W	W	W	W	W	W	W	W	W	W	W	W	W	W	W	W	W	W	W	W	W	W	W	W	W
319	128	c	strand1	481	W	W	W	W	W	W	W	W	W	W	W	W	W	W	S	S	S	S	S	S	S	S	S	S	S	S	S	S	S	S	S	S	S	S	S	S	S	S	S	S	S	S	S	S	S
319	128	c	strand2	382	W	W	W	W	W	W	W	W	W	W	W	W	S	S	S	S	S	S	S	S	S	S	S	S	S	S	S	S	S	S	S	S	S	S	S	S	S	S	S	S	S	S	S	S	S
320	128	d	strand1	2638	S	S	S	S	S	S	S	S	S	S	S	S	S	S	S	S	S	S	S	S	S	S	S	S	S	S	S	S	S	S	S	S	S	S	S	S	S	S	S	S	S	S	S	S	S
320	128	d	strand2	2638	S	S	S	S	S	S	S	S	S	S	S	S	S	S	S	S	S	S	S	S	S	S	S	S	S	S	S	S	S	S	S	S	S	S	S	S	S	S	S	S	S	S	S	S	S
321	129	a	strand1	1694	S	S	S	S	S	S	S	S	S	S	S	S	S	S	S	S	S	S	S	S	S	S	S	S	S	S	S	S	S	S	S	S	S	S	S	S	S	S	S	S	S	S	S	S	S
321	129	a	strand2	1694	S	S	S	S	S	S	S	S	S	S	S	S	S	S	S	S	S	S	S	S	S	S	S	S	S	S	S	S	S	S	S	S	S	S	S	S	S	S	S	S	S	S	S	S	S
322	129	b	strand1	639	S	S	S	S	S	S	S	S	S	S	S	S	S	S	S	S	S	S	S	S	S	S	S	S	S	S	S	S	S	S	S	S	S	S	S	S	S	S	S	S	S	S	S	S	S
322	129	b	strand2	639	S	S	S	S	S	S	S	S	S	S	S	S	S	S	S	S	S	S	S	S	S	S	S	S	S	S	S	S	S	S	S	S	S	S	S	S	S	S	S	S	S	S	S	S	S
323	129	c	strand1	1432	W	W	W	W	W	W	W	W	W	W	W	W	W	W	W	W	W	W	W	W	W	W	W	W	W	W	W	W	W	W	W	W	W	W	W	W	W	W	W	W	W	W	W	W	W
323	129	c	strand2	1432	W	W	W	W	W	W	W	W	W	W	W	W	W	W	W	W	W	W	W	W	W	W	W	W	W	W	W	W	W	W	W	W	W	W	W	W	W	W	W	W	W	W	W	W	W
324	129	d	strand1	2136	W	W	W	W	W	W	W	W	W	W	W	W	W	W	W	W	W	W	W	W	W	W	W	W	W	W	W	W	W	W	W	W	W	W	W	W	W	W	W	W	W	W	W	W	W
324	129	d	strand2	2136	W	W	W	W	W	W	W	W	W	W	W	W	W	W	W	W	W	W	W	W	W	W	W	W	W	W	W	W	W	W	W	W	W	W	W	W	W	W	W	W	W	W	W	W	W
325	130	a	strand1	1294	S	S	S	S	S	S	S	S	S	S	S	S	S	S	S	S	S	S	S	S	S	S	S	S	S	S	S	S	S	S	S	S	S	S	S	S	S	S	S	S	S	S	S	S	S
325	130	a	strand2	1294	S	S	S	S	S	S	S	S	S	S	S	S	S	S	S	S	S	S	S	S	S	S	S	S	S	S	S	S	S	S	S	S	S	S	S	S	S	S	S	S	S	S	S	S	S
326	130	b	strand1	1532	W	W	W	W	W	W	W	W	W	W	W	W	W	W	W	W	W	W	W	W	W	W	W	W	W	W	W	W	W	W	W	W	W	W	W	W	W	W	W	W	W	W	W	W	W
326	130	b	strand2	1532	W	W	W	W	W	W	W	W	W	W	W	W	W	W	W	W	W	W	W	W	W	W	W	W	W	W	W	W	W	W	W	W	W	W	W	W	W	W	W	W	W	W	W	W	W
327	130	c	strand1	1767	S	S	S	S	S	S	S	S	S	S	S	S	S	S	S	S	S	S	S	S	S	S	S	S	S	S	S	S	S	S	S	S	S	S	S	S	S	S	S	S	S	S	S	S	S
327	130	c	strand2	1767	S	S	S	S	S	S	S	S	S	S	S	S	S	S	S	S	S	S	S	S	S	S	S	S	S	S	S	S	S	S	S	S	S	S	S	S	S	S	S	S	S	S	S	S	S
328	130	d	strand1	1354	W	W	W	W	W	W	W	W	W	W	W	W	W	W	W	W	W	W	W	W	W	W	W	W	W	W	W	W	W	W	W	W	W	W	W	W	W	W	W	W	W	W	W	W	W
328	130	d	strand2	1354	W	W	W	W	W	W	W	W	W	W	W	W	W	W	W	W	W	W	W	W	W	W	W	W	W	W	W	W	W	W	W	W	W	W	W	W	W	W	W	W	W	W	W	W	W
329	131	a	strand1	2006	S	S	S	S	S	S	S	S	S	S	S	S	S	S	S	S	S	S	S	S	S	S	S	S	S	S	S	S	S	S	S	S	S	S	S	S	S	S	S	S	S	S	S	S	S
329	131	a	strand2	2006	S	S	S	S	S	S	S	S	S	S	S	S	S	S	S	S	S	S	S	S	S	S	S	S	S	S	S	S	S	S	S	S	S	S	S	S	S	S	S	S	S	S	S	S	S
330	131	b	strand1	1857	W	W	W	W	W	W	W	W	W	W	W	W	W	W	W	W	W	W	W	W	W	W	W	W	W	W	W	W	W	W	W	W	W	W	W	W	W	W	W	W	W	W	W	W	W
330	131	b	strand2	1857	W	W	W	W	W	W	W	W	W	W	W	W	W	W	W	W	W	W	W	W	W	W	W	W	W	W	W	W	W	W	W	W	W	W	W	W	W	W	W	W	W	W	W	W	W
331	131	c	strand1	812	W	W	W	W	W	W	W	W	W	W	W	W	W	W	W	W	W	W	W	W	W	W	W	W	W	W	W	W	W	W	W	W	W	W	W	W	W	W	W	W	W	W	W	W	W
331	131	c	strand2	812	W	W	W	W	W	W	W	W	W	W	W	W	W	W	W	W	W	W	W	W	W	W	W	W	W	W	W	W	W	W	W	W	W	W	W	W	W	W	W	W	W	W	W	W	W
332	131	d	strand1	1229	S	S	S	S	S	S	S	S	S	S	S	S	S	S	S	S	S	S	S	S	S	S	S	S	S	S	S	S	S	S	S	S	S	S	S	S	S	S	S	S	S	S	S	S	S
332	131	d	strand2	1229	S	S	S	S	S	S	S	S	S	S	S	S	S	S	S	S	S	S	S	S	S	S	S	S	S	S	S	S	S	S	S	S	S	S	S	S	S	S	S	S	S	S	S	S	S
333	133	a	strand1	898	S	S	S	S	S	S	S	S	S	S	S	S	S	S	S	S	S	S	S	S	W	W	W	W	W	W	W	W	W	W	W	W	W	W	W	W	W	W	W	W	W	W	W	W	W
333	133	a	strand2	285	S	S	S	S	S	S	S	S	S	S	S	S	S	S	S	S	W	W	W	W	W	W	W	W	W	W	W	W	W	W	W	W	W	W	W	W	W	W	W	W	W	W	W	W	W
334	133	b	strand1	797	W	W	W	W	W	W	W	W	W	W	W	W	W	W	W	W	W	W	W	W	W	W	W	W	W	S	S	S	S	S	S	S	S	S	S	S	S	S	S	S	S	S	S	S	S
334	133	b	strand2	603	W	W	W	W	W	W	W	W	W	W	W	W	W	W	W	W	W	W	W	W	W	W	W	W	W	W	W	S	S	S	S	S	S	S	S	S	S	S	S	S	S	S	S	S	S
335	133	c	strand1	1683	W	W	W	W	W	W	W	W	W	W	W	W	W	W	W	W	W	W	W	W	W	W	W	W	W	W	W	W	W	W	W	W	W	W	W	W	W	W	W	W	W	W	W	W	W
335	133	c	strand2	1683	W	W	W	W	W	W	W	W	W	W	W	W	W	W	W	W	W	W	W	W	W	W	W	W	W	W	W	W	W	W	W	W	W	W	W	W	W	W	W	W	W	W	W	W	W
336	133	d	strand1	4004	S	S	S	S	S	S	S	S	S	S	S	S	S	S	S	S	S	S	S	S	S	S	S	S	S	S	S	S	S	S	S	S	S	S	S	S	S	S	S	S	S	S	S	S	S
336	133	d	strand2	4004	S	S	S	S	S	S	S	S	S	S	S	S	S	S	S	S	S	S	S	S	S	S	S	S	S	S	S	S	S	S	S	S	S	S	S	S	S	S	S	S	S	S	S	S	S
337	134	a	strand1	817	W	W	W	W	W	W	W	W	W	W	W	W	W	W	W	W	W	W	W	W	W	W	W	W	W	W	W	W	W	W	W	W	W	W	W	W	W	W	W	W	W	W	W	W	W
337	134	a	strand2	817	W	W	W	W	W	W	W	W	W	W	W	W	W	W	W	W	W	W	W	W	W	W	W	W	W	W	W	W	W	W	W	W	W	W	W	W	W	W	W	W	W	W	W	W	W
338	134	b	strand1	1071	S	S	S	S	S	S	S	S	S	S	S	S	S	S	S	S	S	S	S	S	S	S	S	S	S	S	S	S	S	S	S	S	S	S	S	S	S	S	S	S	S	S	S	S	S
338	134	b	strand2	1071	S	S	S	S	S	S	S	S	S	S	S	S	S	S	S	S	S	S	S	S	S	S	S	S	S	S	S	S	S	S	S	S	S	S	S	S	S	S	S	S	S	S	S	S	S
339	134	c	strand1	956	S	S	S	S	S	S	S	S	S	S	S	S	S	S	S	S	S	W	W	W	W	W	W	W	W	W	W	W	W	W	W	W	W	W	W	W	W	W	W	W	W	W	W	W	W
339	134	c	strand2	613	S	S	S	S	S	S	S	S	S	S	S	S	S	S	S	S	W	W	W	W	W	W	W	W	W	W	W	W	W	W	W	W	W	W	W	W	W	W	W	W	W	W	W	W	W
340	134	d	strand1	1169	W	W	W	W	W	W	W	W	W	W	W	W	W	W	W	W	S	S	S	S	S	S	S	S	S	S	S	S	S	S	S	S	S	S	S	S	S	S	S	S	S	S	S	S	S
340	134	d	strand2	392	W	W	W	W	W	W	W	W	W	W	W	W	W	W	W	W	W	W	S	S	S	S	S	S	S	S	S	S	S	S	S	S	S	S	S	S	S	S	S	S	S	S	S	S	S
345	137	a	strand1	1522	S	S	S	S	S	S	S	S	S	S	S	S	S	S	S	S	S	S	S	S	S	S	S	S	S	S	S	S	S	S	S	S	S	S	S	S	S	S	S	S	S	S	S	S	S
345	137	a	strand2	1522	S	S	S	S	S	S	S	S	S	S	S	S	S	S	S	S	S	S	S	S	S	S	S	S	S	S	S	S	S	S	S	S	S	S	S	S	S	S	S	S	S	S	S	S	S
346	137	b	strand1	1681	W	W	W	W	W	W	W	W	W	W	W	W	W	W	W	W	W	W	W	W	W	W	W	W	W	W	W	W	W	W	W	W	W	W	W	W	W	W	W	W	W	W	W	W	W
346	137	b	strand2	1681	W	W	W	W	W	W	W	W	W	W	W	W	W	W	W	W	W	W	W	W	W	W	W	W	W	W	W	W	W	W	W	W	W	W	W	W	W	W	W	W	W	W	W	W	W
347	137	c	strand1	285	S	S	S	S	S	S	S	S	S	S	S	S	S	S	S	S	S	S	W	W	W	W	W	W	W	W	W	W	W	W	W	W	W	W	W	W	W	W	W	W	W	W	W	W	W
347	137	c	strand2	269	S	S	S	S	S	S	S	S	S	S	S	S	S	S	S	S	S	W	W	W	W	W	W	W	W	W	W	W	W	W	W	W	W	W	W	W	W	W	W	W	W	W	W	W	W
348	137	d	strand1	1245	W	W	W	W	W	W	W	W	W	W	W	W	W	W	W	W	W	W	S	S	S	S	S	S	S	S	S	S	S	S	S	S	S	S	S	S	S	S	S	S	S	S	S	S	S
348	137	d	strand2	1245	W	W	W	W	W	W	W	W	W	W	W	W	W	W	W	W	W	W	S	S	S	S	S	S	S	S	S	S	S	S	S	S	S	S	S	S	S	S	S	S	S	S	S	S	S
357	142	a	strand1	780	W	W	W	W	W	W	W	W	W	W	W	W	W	W	W	W	W	W	W	W	W	W	W	W	W	W	W	W	W	W	W	W	W	W	W	W	W	W	W	W	W	W	W	W	W
357	142	a	strand2	780	W	W	W	W	W	W	W	W	W	W	W	W	W	W	W	W	W	W	W	W	W	W	W	W	W	W	W	W	W	W	W	W	W	W	W	W	W	W	W	W	W	W	W	W	W
358	142	b	strand1	204	W	W	W	W	W	W	W	W	W	W	W	W	W	W	W	W	W	W	W	W	W	W	W	W	W	W	W	W	W	W	W	W	W	W	W	S	W	W	W	W	S	S	S	S	S
358	142	b	strand2	126	W	W	W	W	W	W	W	W	W	W	W	W	W	W	W	W	W	W	W	W	W	W	W	W	W	W	W	W	S	S	S	S	S	S	S	S	S	S	S	S	S	S	S	S	S
359	142	c	strand1	765	S	S	S	S	S	S	S	S	S	S	S	S	S	S	S	S	S	S	S	W	W	W	W	W	W	W	W	W	S	W	W	W	W	W	W	W	W	W	W	W	W	W	W	W	W
359	142	c	strand2	765	S	S	S	S	S	S	S	S	S	S	S	S	S	S	S	S	S	S	S	W	W	W	W	W	W	W	W	W	S	W	W	W	W	W	W	W	W	W	W	W	W	W	W	W	W
360	142	d	strand1	720	S	S	S	S	S	S	S	S	S	S	S	S	S	S	S	S	S	S	S	S	S	S	S	S	S	S	S	S	S	S	S	S	S	S	S	S	S	S	S	S	S	S	S	S	S
360	142	d	strand2	720	S	S	S	S	S	S	S	S	S	S	S	S	S	S	S	S	S	S	S	S	S	S	S	S	S	S	S	S	S	S	S	S	S	S	S	S	S	S	S	S	S	S	S	S	S
361	143	a	strand1	479	W	W	W	W	W	W	W	W	W	W	W	W	W	W	W	W	W	W	W	W	W	W	W	W	W	W	W	W	W	W	W	W	W	W	W	W	W	W	W	W	W	W	W	W	W
361	143	a	strand2	479	W	W	W	W	W	W	W	W	W	W	W	W	W	W	W	W	W	W	W	W	W	W	W	W	W	W	W	W	W	W	W	W	W	W	W	W	W	W	W	W	W	W	W	W	W
362	143	b	strand1	1084	S	S	S	S	S	S	S	S	S	S	S	S	S	S	S	S	S	S	S	S	S	S	S	S	S	S	S	S	S	S	S	S	S	S	S	S	S	S	S	S	S	S	S	S	S
362	143	b	strand2	1084	S	S	S	S	S	S	S	S	S	S	S	S	S	S	S	S	S	S	S	S	S	S	S	S	S	S	S	S	S	S	S	S	S	S	S	S	S	S	S	S	S	S	S	S	S
363	143	c	strand1	363	W	W	W	W	W	W	W	W	W	W	W	W	W	W	W	W	W	W	W	W	W	W	W	W	W	W	W	W	W	W	W	W	W	W	W	W	W	W	W	W	W	W	W	W	W
363	143	c	strand2	363	W	W	W	W	W	W	W	W	W	W	W	W	W	W	W	W	W	W	W	W	W	W	W	W	W	W	W	W	W	W	W	W	W	W	W	W	W	W	W	W	W	W	W	W	W
364	143	d	strand1	466	S	S	S	S	S	S	S	S	S	S	S	S	S	S	S	S	S	S	S	S	S	S	S	S	S	S	S	S	S	S	S	S	S	S	S	S	S	S	S	S	S	S	S	S	S
364	143	d	strand2	466	S	S	S	S	S	S	S	S	S	S	S	S	S	S	S	S	S	S	S	S	S	S	S	S	S	S	S	S	S	S	S	S	S	S	S	S	S	S	S	S	S	S	S	S	S
385	152	a	strand1	1472	W	W	W	W	W	W	W	W	W	W	W	W	W	W	W	W	W	W	W	W	W	W	W	W	W	W	W	W	W	W	W	W	W	W	W	W	W	W	W	W	W	W	W	W	W
385	152	a	strand2	1472	W	W	W	W	W	W	W	W	W	W	W	W	W	W	W	W	W	W	W	W	W	W	W	W	W	W	W	W	W	W	W	W	W	W	W	W	W	W	W	W	W	W	W	W	W
386	152	b	strand1	1181	S	S	S	S	S	S	S	S	S	S	S	S	S	S	S	S	S	S	S	S	S	S	S	S	S	S	S	S	S	S	S	S	S	S	S	S	S	S	S	S	S	S	S	S	S
386	152	b	strand2	1181	S	S	S	S	S	S	S	S	S	S	S	S	S	S	S	S	S	S	S	S	S	S	S	S	S	S	S	S	S	S	S	S	S	S	S	S	S	S	S	S	S	S	S	S	S
387	152	c	strand1	228	W	W	W	W	W	W	W	W	W	W	W	W	W	W	W	W	W	W	W	W	W	W	S	S	S	S	S	S	S	S	S	S	S	S	S	S	S	S	S	S	S	S	S	S	S
387	152	c	strand2	224	W	W	W	W	W	W	W	W	W	W	W	W	W	W	W	W	W	W	W	W	W	W	W	W	W	W	W	W	W	W	W	W	W	W	W	S	S	S	S	S	S	S	S	S	S
388	152	d	strand1	1927	S	S	S	S	S	S	S	S	S	S	S	S	S	S	S	S	W	W	W	W	S	S	S	S	S	S	S	S	S	S	S	S	S	S	S	S	W	W	W	W	W	W	W	W	W
388	152	d	strand2	733	S	S	S	S	S	S	S	S	S	S	S	S	S	S	S	S	W	W	W	W	S	S	S	S	S	S	S	S	S	S	S	S	S	S	S	W	W	W	W	W	W	W	W	W	W
389	153	a	strand1	1645	S	S	S	S	S	S	S	S	S	S	S	S	S	S	S	S	S	S	S	S	S	S	S	S	S	S	S	S	S	S	S	S	S	S	S	S	S	S	S	S	S	S	S	S	S
389	153	a	strand2	1645	S	S	S	S	S	S	S	S	S	S	S	S	S	S	S	S	S	S	S	S	S	S	S	S	S	S	S	S	S	S	S	S	S	S	S	S	S	S	S	S	S	S	S	S	S
390	153	b	strand1	1118	W	W	W	W	W	W	W	S	S	S	S	S	S	S	S	S	S	S	S	S	S	S	S	S	S	S	S	S	S	S	S	S	S	S	S	S	S	S	S	S	S	S	S	S	S
390	153	b	strand2	390	W	W	W	W	W	W	W	W	S	S	S	S	S	S	S	S	S	S	S	S	S	S	S	S	S	S	S	S	S	S	S	S	S	S	S	S	S	S	S	S	S	S	S	S	S
391	153	c	strand1	2644	W	W	W	W	W	W	W	W	W	W	W	W	W	W	W	W	W	W	W	W	W	W	W	W	W	W	W	W	W	W	W	W	W	W	W	W	W	W	W	W	W	W	W	W	W
391	153	c	strand2	2644	W	W	W	W	W	W	W	W	W	W	W	W	W	W	W	W	W	W	W	W	W	W	W	W	W	W	W	W	W	W	W	W	W	W	W	W	W	W	W	W	W	W	W	W	W
392	153	d	strand1	2305	S	S	S	S	S	S	S	S	W	W	W	W	W	W	W	W	S	S	W	S	W	W	W	W	W	W	W	W	W	W	W	W	W	W	W	W	W	W	W	W	W	W	W	W	W
392	153	d	strand2	1570	S	S	S	S	S	S	S	S	W	W	W	W	W	W	W	W	W	W	W	W	S	S	S	W	W	W	W	W	W	W	W	W	W	W	W	W	W	W	W	W	W	W	W	W	W
397	157	a	strand1	1320	S	S	S	S	S	S	S	S	S	S	S	S	S	S	S	S	S	S	S	S	S	S	S	S	S	S	S	S	S	S	S	S	S	S	S	S	S	S	S	S	S	S	S	S	S
397	157	a	strand2	1320	S	S	S	S	S	S	S	S	S	S	S	S	S	S	S	S	S	S	S	S	S	S	S	S	S	S	S	S	S	S	S	S	S	S	S	S	S	S	S	S	S	S	S	S	S
398	157	b	strand1	1606	S	S	S	S	S	S	S	S	S	S	S	S	S	S	S	S	S	S	S	S	S	S	S	S	S	S	S	S	S	S	S	S	S	S	S	S	S	S	S	S	S	S	S	S	S
398	157	b	strand2	1606	S	S	S	S	S	S	S	S	S	S	S	S	S	S	S	S	S	S	S	S	S	S	S	S	S	S	S	S	S	S	S	S	S	S	S	S	S	S	S	S	S	S	S	S	S
399	157	c	strand1	481	W	W	W	W	W	W	W	W	W	W	W	W	W	W	W	W	W	W	W	W	W	W	W	W	W	W	W	W	W	W	W	W	W	W	W	W	W	W	W	W	W	W	W	W	W
399	157	c	strand2	481	W	W	W	W	W	W	W	W	W	W	W	W	W	W	W	W	W	W	W	W	W	W	W	W	W	W	W	W	W	W	W	W	W	W	W	W	W	W	W	W	W	W	W	W	W
400	157	d	strand1	5185	W	W	W	W	W	W	W	W	W	W	W	W	W	W	W	W	W	W	W	W	W	W	W	W	W	W	W	W	W	W	W	W	W	W	W	W	W	W	W	W	W	W	W	W	W
400	157	d	strand2	5185	W	W	W	W	W	W	W	W	W	W	W	W	W	W	W	W	W	W	W	W	W	W	W	W	W	W	W	W	W	W	W	W	W	W	W	W	W	W	W	W	W	W	W	W	W
401	158	a	strand1	449	W	W	W	W	W	W	W	W	W	W	W	W	W	W	W	W	W	S	S	S	W	W	W	W	W	W	W	W	W	W	W	W	W	W	W	W	W	W	W	W	W	W	W	W	W
401	158	a	strand2	308	W	W	W	W	W	W	W	W	W	W	W	W	W	W	W	W	W	W	W	W	S	S	S	S	S	S	S	W	W	W	W	W	W	W	W	W	W	W	W	W	W	W	W	W	W
402	158	b	strand1	2113	S	S	S	S	S	S	S	S	S	S	S	S	S	S	S	S	S	S	S	S	S	S	S	S	S	S	S	S	S	S	S	S	S	S	S	S	S	S	S	S	S	S	S	S	S
402	158	b	strand2	2113	S	S	S	S	S	S	S	S	S	S	S	S	S	S	S	S	S	S	S	S	S	S	S	S	S	S	S	S	S	S	S	S	S	S	S	S	S	S	S	S	S	S	S	S	S
403	158	c	strand1	1189	W	W	W	W	W	W	W	W	W	W	W	W	W	W	W	W	W	W	S	S	W	W	W	W	W	W	W	W	W	W	W	W	W	W	W	W	W	W	W	W	W	W	W	W	W
403	158	c	strand2	185	W	W	W	W	W	W	W	W	W	W	W	W	W	W	W	W	W	W	W	W	W	W	W	W	W	W	W	W	W	W	W	W	W	W	W	W	W	W	W	W	W	W	W	W	W
404	158	d	strand1	1341	S	S	S	S	S	S	S	S	S	S	S	S	S	S	S	S	S	S	S	S	S	S	S	S	S	S	S	S	S	S	S	S	S	S	S	S	S	S	S	S	S	S	S	S	S
404	158	d	strand2	1341	S	S	S	S	S	S	S	S	S	S	S	S	S	S	S	S	S	S	S	S	S	S	S	S	S	S	S	S	S	S	S	S	S	S	S	S	S	S	S	S	S	S	S	S	S
405	159	a	strand1	431	S	S	S	S	S	S	S	S	S	S	S	S	S	S	S	S	S	S	S	S	W	S	S	S	S	S	W	W	W	W	W	W	W	W	W	W	W	W	W	W	W	W	W	W	W
405	159	a	strand2	310	S	S	S	S	S	S	S	S	S	S	S	W	W	W	W	W	W	W	W	W	W	W	W	W	W	W	W	W	W	W	W	W	W	W	W	W	W	W	W	W	W	W	W	W	W
406	159	b	strand1	299	W	W	W	W	W	W	W	W	W	W	W	W	W	W	W	W	S	S	W	W	S	S	S	S	S	S	S	S	S	S	S	S	S	S	S	S	S	S	S	S	S	S	S	S	S
406	159	b	strand2	175	W	W	W	W	W	W	W	W	W	W	W	W	W	W	W	S	S	S	W	W	S	S	S	S	S	S	S	S	S	S	S	S	S	S	S	S	S	S	S	S	S	S	S	S	S
407	159	c	strand1	2326	S	S	S	S	S	S	S	S	S	S	S	S	S	S	S	S	S	S	S	S	S	S	S	S	S	S	S	S	S	S	S	S	S	S	S	S	S	S	S	S	S	S	S	S	S
407	159	c	strand2	2326	S	S	S	S	S	S	S	S	S	S	S	S	S	S	S	S	S	S	S	S	S	S	S	S	S	S	S	S	S	S	S	S	S	S	S	S	S	S	S	S	S	S	S	S	S
408	159	d	strand1	656	W	W	W	W	W	W	W	W	W	W	W	W	W	W	W	W	W	W	W	W	W	W	W	W	W	W	W	W	W	W	W	W	W	W	W	W	W	W	W	W	W	W	W	W	W
408	159	d	strand2	656	W	W	W	W	W	W	W	W	W	W	W	W	W	W	W	W	W	W	W	W	W	W	W	W	W	W	W	W	W	W	W	W	W	W	W	W	W	W	W	W	W	W	W	W	W
409	160	a	strand1	585	W	W	W	W	W	W	W	W	W	W	W	W	W	W	W	W	W	W	W	W	W	W	W	W	W	W	W	W	W	W	W	W	W	W	W	W	W	W	W	W	W	W	W	W	W
409	160	a	strand2	585	W	W	W	W	W	W	W	W	W	W	W	W	W	W	W	W	W	W	W	W	W	W	W	W	W	W	W	W	W	W	W	W	W	W	W	W	W	W	W	W	W	W	W	W	W
410	160	b	strand1	2811	S	S	S	S	S	S	S	S	S	S	S	S	S	S	S	S	S	S	S	S	S	S	S	S	S	S	S	S	S	S	S	S	S	S	S	S	S	S	S	S	S	S	S	S	S
410	160	b	strand2	2811	S	S	S	S	S	S	S	S	S	S	S	S	S	S	S	S	S	S	S	S	S	S	S	S	S	S	S	S	S	S	S	S	S	S	S	S	S	S	S	S	S	S	S	S	S
411	160	c	strand1	2780	S	S	S	S	S	S	S	S	S	S	S	S	S	S	S	S	S	S	S	S	S	S	S	S	S	S	S	S	S	S	S	S	S	S	S	S	S	S	S	S	S	S	S	S	S
411	160	c	strand2	2780	S	S	S	S	S	S	S	S	S	S	S	S	S	S	S	S	S	S	S	S	S	S	S	S	S	S	S	S	S	S	S	S	S	S	S	S	S	S	S	S	S	S	S	S	S
412	160	d	strand1	470	W	W	W	W	W	W	W	W	W	W	W	W	W	W	W	W	W	W	W	W	W	W	W	W	W	W	W	W	W	W	W	W	W	W	W	W	W	W	W	W	W	W	W	W	W
412	160	d	strand2	369	W	W	W	W	W	W	W	W	W	W	W	W	W	W	W	W	W	W	W	W	W	W	W	W	W	W	W	S	S	S	S	W	W	W	W	W	W	W	W	W	W	W	W	W	W
413	161	a	strand1	2223	S	S	S	S	S	S	S	S	S	S	S	S	S	S	S	S	S	S	S	S	W	W	W	W	W	W	W	W	W	W	W	W	W	W	W	W	W	W	W	W	W	W	W	W	W
413	161	a	strand2	2223	S	S	S	S	S	S	S	S	S	S	S	S	S	S	S	S	S	S	S	S	W	W	W	W	W	W	W	W	W	W	W	W	W	W	W	W	W	W	W	W	W	W	W	W	W
414	161	b	strand1	702	S	S	S	S	S	S	S	S	S	S	S	S	S	S	S	S	S	S	S	S	S	S	S	S	S	S	S	S	S	S	S	S	S	S	S	S	S	S	S	S	S	S	S	S	S
414	161	b	strand2	702	S	S	S	S	S	S	S	S	S	S	S	S	S	S	S	S	S	S	S	S	S	S	S	S	S	S	S	S	S	S	S	S	S	S	S	S	S	S	S	S	S	S	S	S	S
415	161	c	strand1	638	W	W	W	W	W	W	W	W	W	W	W	W	W	W	W	W	W	W	W	S	W	W	W	W	W	W	W	W	W	W	W	W	W	W	W	W	W	W	W	W	W	W	W	W	W
415	161	c	strand2	323	W	W	W	W	W	W	W	W	W	W	W	W	W	W	W	W	W	W	W	W	W	W	S	S	S	S	S	W	W	W	W	W	W	W	W	W	W	W	W	W	W	W	W	W	W
416	161	d	strand1	1506	W	W	W	W	W	W	W	W	W	W	W	W	W	W	W	W	S	S	S	S	S	S	S	S	S	S	S	S	S	S	S	S	S	S	S	S	S	S	S	S	S	S	S	S	S
416	161	d	strand2	1506	W	W	W	W	W	W	W	W	W	W	W	W	W	W	W	W	S	S	S	S	S	S	S	S	S	S	S	S	S	S	S	S	S	S	S	S	S	S	S	S	S	S	S	S	S
417	162	a	strand1	4670	S	S	S	S	S	S	S	S	S	S	S	S	S	S	S	S	S	S	S	S	S	S	S	S	S	S	S	S	S	S	S	S	S	S	S	S	S	S	S	S	S	S	S	S	W
417	162	a	strand2	4670	S	S	S	S	S	S	S	S	S	S	S	S	S	S	S	S	S	S	S	S	S	S	S	S	S	S	S	S	S	S	S	S	S	S	S	S	S	S	S	S	S	S	S	S	W
418	162	b	strand1	3407	W	W	W	W	W	W	W	W	W	W	W	W	W	W	W	W	W	W	W	W	S	S	S	S	S	S	S	S	S	S	S	S	S	S	S	S	S	S	S	S	S	S	S	S	S
418	162	b	strand2	554	W	W	W	W	W	W	W	W	W	W	W	W	W	W	W	W	W	W	W	S	S	S	S	S	S	S	S	S	S	S	S	S	S	S	S	S	S	S	S	S	S	S	S	S	S
419	162	c	strand1	463	W	W	W	W	W	W	W	W	W	W	W	W	W	W	W	W	W	W	W	W	S	S	S	S	S	W	W	W	W	W	W	W	W	W	W	W	W	W	W	W	W	W	S	S	S
419	162	c	strand2	339	W	W	W	W	W	W	W	W	W	W	W	W	W	W	W	W	S	W	W	W	W	W	W	W	W	W	W	W	W	W	W	W	W	W	W	W	W	W	W	W	W	W	S	S	S
420	162	d	strand1	1240	S	S	S	S	S	S	S	S	S	S	S	S	S	S	S	S	S	S	S	W	W	W	W	W	W	W	W	W	W	W	W	W	W	W	W	W	W	W	W	W	W	W	W	W	W
420	162	d	strand2	323	S	S	S	S	S	S	S	S	S	S	W	W	W	W	S	W	W	W	W	W	W	W	W	W	W	W	W	W	W	W	W	W	W	W	W	W	W	W	W	W	W	W	W	W	W
421	163	a	strand1	870	W	W	W	W	W	W	W	W	W	W	W	W	W	W	W	W	W	W	W	W	W	W	W	W	W	W	W	W	W	W	W	W	W	W	W	W	W	W	W	W	W	W	W	W	W
421	163	a	strand2	870	W	W	W	W	W	W	W	W	W	W	W	W	W	W	W	W	W	W	W	W	W	W	W	W	W	W	W	W	W	W	W	W	W	W	W	W	W	W	W	W	W	W	W	W	W
422	163	b	strand1	580	S	S	S	S	S	S	S	S	S	S	S	S	S	S	S	S	S	S	S	S	S	S	W	W	W	W	W	W	W	S	S	S	S	S	S	S	S	S	S	S	S	S	S	S	S
422	163	b	strand2	580	S	S	S	S	S	S	S	S	S	S	S	S	S	S	S	S	S	S	S	S	S	S	W	W	W	W	W	W	W	S	S	S	S	S	S	S	S	S	S	S	S	S	S	S	S
423	163	c	strand1	4664	S	S	S	S	S	S	S	S	S	S	S	S	S	S	S	S	S	S	S	S	S	S	S	S	S	S	S	S	S	S	S	S	S	S	S	S	S	S	S	S	S	S	S	S	S
423	163	c	strand2	4664	S	S	S	S	S	S	S	S	S	S	S	S	S	S	S	S	S	S	S	S	S	S	S	S	S	S	S	S	S	S	S	S	S	S	S	S	S	S	S	S	S	S	S	S	S
424	163	d	strand1	1245	W	W	W	W	W	W	W	W	W	W	W	W	W	W	W	W	W	W	W	W	W	W	W	W	W	W	W	W	W	W	W	W	W	W	W	W	W	W	W	W	W	W	W	W	W
424	163	d	strand2	1245	W	W	W	W	W	W	W	W	W	W	W	W	W	W	W	W	W	W	W	W	W	W	W	W	W	W	W	W	W	W	W	W	W	W	W	W	W	W	W	W	W	W	W	W	W
429	168	a	strand1	581	S	S	S	S	S	S	S	S	S	S	S	S	S	S	S	S	S	S	S	S	S	S	S	S	S	S	S	S	S	S	S	S	S	S	S	S	S	S	S	S	S	S	S	S	S
429	168	a	strand2	231	S	S	S	S	S	S	S	S	S	S	S	S	S	S	S	S	W	W	W	W	W	S	S	S	S	S	S	S	S	S	S	S	S	S	S	S	S	S	S	S	S	S	S	S	S
430	168	b	strand1	1016	W	W	W	W	W	W	W	W	W	W	W	W	W	W	W	W	W	W	W	W	W	W	W	W	W	W	W	W	W	W	W	W	W	W	W	W	W	W	W	W	W	W	W	W	W
430	168	b	strand2	1016	W	W	W	W	W	W	W	W	W	W	W	W	W	W	W	W	W	W	W	W	W	W	W	W	W	W	W	W	W	W	W	W	W	W	W	W	W	W	W	W	W	W	W	W	W
431	168	c	strand1	1090	W	W	W	W	W	W	W	W	S	S	W	W	W	W	W	W	W	W	W	W	W	S	S	S	S	S	S	S	S	S	S	S	S	S	S	S	S	S	S	S	S	S	S	S	S
431	168	c	strand2	333	W	W	W	W	W	W	W	W	W	W	W	S	S	W	W	W	W	W	W	W	W	S	S	W	W	S	S	S	S	S	S	S	S	S	S	S	S	S	S	S	S	S	S	S	S
432	168	d	strand1	1202	S	S	S	S	S	S	S	S	S	S	S	S	S	S	S	S	S	S	S	S	W	W	W	W	W	W	W	W	W	W	W	W	W	W	W	W	W	W	W	W	W	W	W	W	W
432	168	d	strand2	880	S	S	S	S	S	S	S	S	S	S	S	S	S	S	S	S	S	S	S	S	S	W	W	W	W	W	W	W	W	W	W	W	W	W	W	W	W	W	W	W	W	W	W	W	W
449	175	a	strand1	4572	S	S	S	S	S	S	S	S	S	S	S	S	S	S	S	S	S	S	S	S	S	S	S	S	S	S	S	S	S	S	S	S	S	S	S	S	S	S	S	S	S	S	S	S	S
449	175	a	strand2	4572	S	S	S	S	S	S	S	S	S	S	S	S	S	S	S	S	S	S	S	S	S	S	S	S	S	S	S	S	S	S	S	S	S	S	S	S	S	S	S	S	S	S	S	S	S
450	175	b	strand1	4991	W	W	W	W	W	W	W	W	W	W	W	W	W	W	W	W	W	W	W	W	W	W	W	W	W	W	W	W	W	W	W	W	W	W	W	W	W	W	W	W	W	W	W	W	W
450	175	b	strand2	4991	W	W	W	W	W	W	W	W	W	W	W	W	W	W	W	W	W	W	W	W	W	W	W	W	W	W	W	W	W	W	W	W	W	W	W	W	W	W	W	W	W	W	W	W	W
451	175	c	strand1	2676	W	W	W	W	W	W	W	W	W	W	W	W	W	W	W	W	W	W	W	W	W	W	W	W	W	W	W	W	W	W	W	W	W	W	W	W	W	W	W	W	W	W	W	W	W
451	175	c	strand2	2676	W	W	W	W	W	W	W	W	W	W	W	W	W	W	W	W	W	W	W	W	W	W	W	W	W	W	W	W	W	W	W	W	W	W	W	W	W	W	W	W	W	W	W	W	W
452	175	d	strand1	4503	S	S	S	S	S	S	S	S	S	S	S	S	S	S	S	S	S	S	S	S	S	S	S	S	S	S	S	S	S	S	S	S	S	S	S	S	S	S	S	S	S	S	S	S	S
452	175	d	strand2	4503	S	S	S	S	S	S	S	S	S	S	S	S	S	S	S	S	S	S	S	S	S	S	S	S	S	S	S	S	S	S	S	S	S	S	S	S	S	S	S	S	S	S	S	S	S
457	177	a	strand1	1876	W	W	W	W	W	W	W	W	W	W	W	W	W	W	W	W	W	W	W	W	W	W	W	W	W	W	W	W	W	W	W	W	W	W	W	W	W	W	W	W	W	W	W	W	W
457	177	a	strand2	1876	W	W	W	W	W	W	W	W	W	W	W	W	W	W	W	W	W	W	W	W	W	W	W	W	W	W	W	W	W	W	W	W	W	W	W	W	W	W	W	W	W	W	W	W	W
458	177	b	strand1	921	W	W	W	W	W	W	W	W	W	W	W	W	W	W	W	W	W	W	W	W	W	W	W	W	W	W	W	W	W	W	W	W	W	W	W	W	W	W	W	W	W	W	W	W	W
458	177	b	strand2	921	W	W	W	W	W	W	W	W	W	W	W	W	W	W	W	W	W	W	W	W	W	W	W	W	W	W	W	W	W	W	W	W	W	W	W	W	W	W	W	W	W	W	W	W	W
459	177	c	strand1	1217	S	S	S	S	S	S	S	S	S	S	S	S	S	S	S	S	S	S	S	S	S	S	S	S	S	S	S	S	S	S	S	S	S	S	S	S	S	S	S	S	S	S	S	S	S
459	177	c	strand2	636	S	S	S	S	S	S	S	S	S	S	S	S	S	S	S	S	S	S	S	W	S	S	S	S	S	S	S	S	S	S	S	S	S	S	S	S	S	S	S	S	S	S	S	S	S
460	177	d	strand1	4209	S	S	S	S	S	S	S	S	S	S	S	S	S	S	S	S	S	S	S	S	S	S	S	S	S	S	S	S	S	S	S	S	S	S	S	S	S	S	S	S	S	S	S	S	S
460	177	d	strand2	4209	S	S	S	S	S	S	S	S	S	S	S	S	S	S	S	S	S	S	S	S	S	S	S	S	S	S	S	S	S	S	S	S	S	S	S	S	S	S	S	S	S	S	S	S	S
461	178	a	strand1	341	W	W	W	W	W	W	W	W	W	W	W	W	W	W	W	S	W	W	W	W	W	W	S	S	S	S	S	S	S	S	S	S	S	S	S	S	S	S	S	S	S	S	S	S	W
461	178	a	strand2	288	W	W	W	W	W	W	W	W	W	W	W	W	W	W	W	W	W	W	W	W	W	W	S	S	S	S	S	S	S	S	S	W	W	W	W	W	W	W	W	W	W	W	W	W	W
462	178	b	strand1	1573	S	S	S	S	S	S	S	S	S	S	S	S	S	S	S	S	S	S	S	S	S	S	S	S	S	S	S	S	S	S	S	S	S	S	S	S	S	S	S	S	S	S	S	S	S
462	178	b	strand2	1573	S	S	S	S	S	S	S	S	S	S	S	S	S	S	S	S	S	S	S	S	S	S	S	S	S	S	S	S	S	S	S	S	S	S	S	S	S	S	S	S	S	S	S	S	S
463	178	c	strand1	2474	S	S	S	S	S	S	S	S	S	S	S	S	S	S	S	S	S	S	S	S	S	S	S	S	S	S	S	S	S	S	W	S	S	W	W	W	W	W	W	W	W	W	W	W	S
463	178	c	strand2	1649	S	S	S	S	S	S	S	S	S	S	S	S	S	S	S	S	S	S	S	S	S	S	S	S	S	S	S	S	S	S	S	S	S	S	S	S	S	W	W	W	W	W	W	W	S
464	178	d	strand1	1838	W	W	W	W	W	W	W	W	W	W	W	W	W	W	W	W	W	W	W	W	W	W	W	W	W	W	W	W	W	W	W	W	W	W	W	W	W	W	W	W	W	W	W	W	W
464	178	d	strand2	1838	W	W	W	W	W	W	W	W	W	W	W	W	W	W	W	W	W	W	W	W	W	W	W	W	W	W	W	W	W	W	W	W	W	W	W	W	W	W	W	W	W	W	W	W	W
477	184	a	strand1	1433	S	S	S	S	S	S	S	S	S	S	S	S	S	S	S	S	S	S	S	S	S	S	S	S	S	S	S	S	S	S	S	S	S	S	S	S	S	S	S	S	S	S	S	S	S
477	184	a	strand2	1433	S	S	S	S	S	S	S	S	S	S	S	S	S	S	S	S	S	S	S	S	S	S	S	S	S	S	S	S	S	S	S	S	S	S	S	S	S	S	S	S	S	S	S	S	S
478	184	b	strand1	1509	W	W	W	W	W	W	W	W	W	W	W	W	W	W	W	W	W	W	W	W	W	W	W	W	W	W	W	W	W	W	W	W	W	W	W	W	W	W	W	W	W	W	W	W	W
478	184	b	strand2	1509	W	W	W	W	W	W	W	W	W	W	W	W	W	W	W	W	W	W	W	W	W	W	W	W	W	W	W	W	W	W	W	W	W	W	W	W	W	W	W	W	W	W	W	W	W
479	184	c	strand1	2596	S	S	S	S	S	S	S	S	S	S	S	S	S	S	S	S	S	S	S	S	S	S	S	S	S	S	S	S	S	S	S	S	S	S	S	S	S	S	S	S	S	S	S	S	S
479	184	c	strand2	2596	S	S	S	S	S	S	S	S	S	S	S	S	S	S	S	S	S	S	S	S	S	S	S	S	S	S	S	S	S	S	S	S	S	S	S	S	S	S	S	S	S	S	S	S	S
480	184	d	strand1	4712	W	W	W	W	W	W	W	W	W	W	W	W	W	W	W	W	W	W	W	W	W	W	W	W	W	W	W	W	W	W	W	W	W	W	W	W	W	W	W	W	W	W	W	W	W
480	184	d	strand2	4712	W	W	W	W	W	W	W	W	W	W	W	W	W	W	W	W	W	W	W	W	W	W	W	W	W	W	W	W	W	W	W	W	W	W	W	W	W	W	W	W	W	W	W	W	W
481	185	a	strand1	1870	S	S	S	S	S	S	S	S	S	S	S	S	S	S	S	S	S	S	S	S	S	S	S	S	S	S	S	S	S	S	S	S	S	S	S	S	S	S	S	S	S	S	S	S	S
481	185	a	strand2	1870	S	S	S	S	S	S	S	S	S	S	S	S	S	S	S	S	S	S	S	S	S	S	S	S	S	S	S	S	S	S	S	S	S	S	S	S	S	S	S	S	S	S	S	S	S
482	185	b	strand1	2488	W	W	W	W	W	W	W	W	W	W	W	W	W	W	W	W	W	W	W	W	W	W	W	W	W	W	W	W	W	W	W	W	W	W	W	W	W	W	W	W	W	W	W	W	W
482	185	b	strand2	2488	W	W	W	W	W	W	W	W	W	W	W	W	W	W	W	W	W	W	W	W	W	W	W	W	W	W	W	W	W	W	W	W	W	W	W	W	W	W	W	W	W	W	W	W	W
483	185	c	strand1	2195	W	W	W	W	W	W	W	W	W	W	W	W	W	W	W	W	W	W	W	W	W	W	W	W	W	W	W	W	W	W	W	W	W	W	W	W	W	W	W	W	W	W	W	W	W
483	185	c	strand2	2195	W	W	W	W	W	W	W	W	W	W	W	W	W	W	W	W	W	W	W	W	W	W	W	W	W	W	W	W	W	W	W	W	W	W	W	W	W	W	W	W	W	W	W	W	W
484	185	d	strand1	3503	S	S	S	S	S	S	S	S	S	S	S	S	S	S	S	S	S	S	S	S	S	S	S	S	S	S	S	S	S	S	S	S	S	S	S	S	S	S	S	S	S	S	S	S	S
484	185	d	strand2	3503	S	S	S	S	S	S	S	S	S	S	S	S	S	S	S	S	S	S	S	S	S	S	S	S	S	S	S	S	S	S	S	S	S	S	S	S	S	S	S	S	S	S	S	S	S
485	186	a	strand1	450	W	W	W	W	W	W	W	W	W	W	W	W	W	W	W	W	W	S	S	S	S	S	S	S	S	S	S	S	S	S	S	S	S	S	S	S	S	S	S	S	S	S	S	S	S
485	186	a	strand2	450	W	W	W	W	W	W	W	W	W	W	W	W	W	W	W	W	W	S	S	S	S	S	S	S	S	S	S	S	S	S	S	S	S	S	S	S	S	S	S	S	S	S	S	S	S
486	186	b	strand1	1143	S	S	S	S	S	S	S	S	S	S	S	S	S	S	S	S	S	S	S	S	W	W	W	W	W	W	W	W	W	W	W	W	W	W	W	W	W	W	W	W	W	W	W	W	W
486	186	b	strand2	1143	S	S	S	S	S	S	S	S	S	S	S	S	S	S	S	S	S	S	S	S	W	W	W	W	W	W	W	W	W	W	W	W	W	W	W	W	W	W	W	W	W	W	W	W	W
487	186	c	strand1	1057	W	W	W	W	W	W	W	W	W	W	W	W	W	W	W	W	W	W	W	W	W	W	W	W	W	W	W	W	W	W	W	W	W	W	W	W	W	W	W	W	W	W	W	W	W
487	186	c	strand2	1057	W	W	W	W	W	W	W	W	W	W	W	W	W	W	W	W	W	W	W	W	W	W	W	W	W	W	W	W	W	W	W	W	W	W	W	W	W	W	W	W	W	W	W	W	W
488	186	d	strand1	323	S	S	S	S	S	S	S	S	S	S	S	S	S	S	S	S	S	S	S	S	S	S	S	S	S	S	S	S	S	S	S	S	S	S	S	S	S	S	S	S	S	S	S	S	S
488	186	d	strand2	323	S	S	S	S	S	S	S	S	S	S	S	S	S	S	S	S	S	S	S	S	S	S	S	S	S	S	S	S	S	S	S	S	S	S	S	S	S	S	S	S	S	S	S	S	S
489	187	a	strand1	477	S	S	S	S	S	S	S	S	S	S	S	S	S	S	S	S	S	S	S	S	S	W	W	W	W	W	W	W	W	W	W	W	W	W	W	W	W	W	W	W	W	W	W	W	W
489	187	a	strand2	358	S	S	S	S	S	S	S	S	S	S	S	S	S	S	S	S	S	S	S	S	S	W	W	W	W	S	S	S	S	S	S	W	W	W	W	W	W	W	W	W	W	W	W	W	W
490	187	b	strand1	1823	S	S	S	S	S	S	S	S	S	S	S	S	S	S	S	S	S	S	S	S	S	S	S	S	S	S	S	S	S	S	S	S	S	S	S	S	S	S	S	S	S	S	S	S	S
490	187	b	strand2	1823	S	S	S	S	S	S	S	S	S	S	S	S	S	S	S	S	S	S	S	S	S	S	S	S	S	S	S	S	S	S	S	S	S	S	S	S	S	S	S	S	S	S	S	S	S
491	187	c	strand1	968	W	W	W	W	W	W	W	W	W	W	W	W	W	W	W	W	W	W	W	W	W	W	W	W	W	W	W	W	W	W	W	W	W	W	W	W	W	W	W	W	W	W	W	W	W
491	187	c	strand2	968	W	W	W	W	W	W	W	W	W	W	W	W	W	W	W	W	W	W	W	W	W	W	W	W	W	W	W	W	W	W	W	W	W	W	W	W	W	W	W	W	W	W	W	W	W
492	187	d	strand1	1608	S	S	S	S	S	S	S	S	S	S	S	S	S	S	S	S	S	S	S	S	S	S	S	S	S	S	S	S	S	S	S	S	S	S	S	S	S	S	S	S	S	S	S	S	S
492	187	d	strand2	1608	S	S	S	S	S	S	S	S	S	S	S	S	S	S	S	S	S	S	S	S	S	S	S	S	S	S	S	S	S	S	S	S	S	S	S	S	S	S	S	S	S	S	S	S	S
493	188	a	strand1	1076	W	W	W	W	W	W	W	W	W	W	W	W	W	W	W	W	W	W	W	W	W	W	W	W	W	W	W	W	W	W	W	W	W	W	W	W	W	W	W	W	W	W	W	W	W
493	188	a	strand2	1076	W	W	W	W	W	W	W	W	W	W	W	W	W	W	W	W	W	W	W	W	W	W	W	W	W	W	W	W	W	W	W	W	W	W	W	W	W	W	W	W	W	W	W	W	W
494	188	b	strand1	1932	S	S	S	S	S	S	S	S	S	S	S	S	S	S	S	S	S	S	S	S	S	S	S	S	S	S	S	S	S	S	S	S	S	S	S	S	S	S	S	S	S	S	S	S	S
494	188	b	strand2	1932	S	S	S	S	S	S	S	S	S	S	S	S	S	S	S	S	S	S	S	S	S	S	S	S	S	S	S	S	S	S	S	S	S	S	S	S	S	S	S	S	S	S	S	S	S
495	188	c	strand1	601	W	W	W	W	W	W	W	W	W	W	W	W	W	W	W	W	W	W	W	W	W	W	W	W	W	W	W	W	W	W	W	W	W	W	W	W	W	W	W	W	W	W	W	W	W
495	188	c	strand2	601	W	W	W	W	W	W	W	W	W	W	W	W	W	W	W	W	W	W	W	W	W	W	W	W	W	W	W	W	W	W	W	W	W	W	W	W	W	W	W	W	W	W	W	W	W
496	188	d	strand1	2053	S	S	S	S	S	S	S	S	S	S	S	S	S	S	S	S	S	S	S	S	S	S	S	S	S	S	S	S	S	S	S	S	S	S	S	S	S	S	S	S	S	S	S	S	S
496	188	d	strand2	2053	S	S	S	S	S	S	S	S	S	S	S	S	S	S	S	S	S	S	S	S	S	S	S	S	S	S	S	S	S	S	S	S	S	S	S	S	S	S	S	S	S	S	S	S	S
501	191	a	strand1	721	W	W	W	W	W	W	W	W	W	W	W	W	W	W	W	W	W	W	W	W	S	S	S	S	S	S	W	W	W	W	W	W	W	W	W	W	W	W	W	W	W	W	W	W	W
501	191	a	strand2	500	W	W	W	W	W	W	W	W	W	W	W	W	W	W	W	W	W	W	W	W	W	W	W	W	W	W	W	W	W	W	W	W	W	W	W	W	W	W	W	W	W	W	W	W	W
502	191	b	strand1	512	S	S	S	S	S	S	S	S	S	S	S	S	S	S	S	S	S	S	S	S	S	S	S	S	S	S	S	S	S	S	S	S	S	S	S	S	S	S	S	S	S	S	W	W	S
502	191	b	strand2	488	S	S	S	S	S	S	S	S	S	S	S	S	S	S	S	S	S	S	S	S	S	W	W	W	W	W	W	W	W	W	W	W	W	W	W	W	W	W	W	W	W	W	W	W	W
503	191	c	strand1	1560	S	S	S	S	S	S	S	S	S	S	S	S	S	S	S	S	S	S	S	S	S	S	S	S	S	S	S	S	S	S	S	S	S	S	S	S	S	S	S	S	S	S	S	S	S
503	191	c	strand2	1560	S	S	S	S	S	S	S	S	S	S	S	S	S	S	S	S	S	S	S	S	S	S	S	S	S	S	S	S	S	S	S	S	S	S	S	S	S	S	S	S	S	S	S	S	S
504	191	d	strand1	646	W	W	W	W	W	W	W	W	W	W	W	W	W	W	W	W	W	W	W	W	W	W	W	W	W	W	W	W	W	W	W	W	W	W	W	S	W	W	W	W	W	W	S	S	S
504	191	d	strand2	188	W	W	W	W	W	W	W	W	S	S	S	S	S	S	S	S	S	S	S	S	S	S	S	S	S	S	S	S	S	S	S	S	S	S	S	S	S	S	S	S	S	S	S	S	S
509	195	a	strand1	1460	W	W	W	W	W	W	W	W	W	W	W	W	W	W	W	W	W	W	W	S	W	W	W	W	W	W	W	W	W	W	W	W	W	S	S	S	S	S	S	S	S	S	S	S	W
509	195	a	strand2	254	W	W	W	W	W	W	W	W	W	W	W	W	W	W	W	W	W	W	W	W	W	W	S	S	S	W	W	W	W	W	W	W	W	W	W	W	W	S	S	S	S	S	W	W	W
510	195	b	strand1	2544	W	W	W	W	W	W	W	W	W	W	W	W	W	W	W	W	W	W	W	W	W	W	W	W	W	W	W	W	W	W	W	W	W	W	W	W	W	W	W	W	W	W	W	W	W
510	195	b	strand2	2544	W	W	W	W	W	W	W	W	W	W	W	W	W	W	W	W	W	W	W	W	W	W	W	W	W	W	W	W	W	W	W	W	W	W	W	W	W	W	W	W	W	W	W	W	W
511	195	c	strand1	3343	S	S	S	S	S	S	S	S	S	S	S	S	S	S	S	S	S	S	S	S	S	S	S	S	S	S	S	S	S	S	S	S	S	S	S	S	S	S	S	S	S	S	S	S	S
511	195	c	strand2	3343	S	S	S	S	S	S	S	S	S	S	S	S	S	S	S	S	S	S	S	S	S	S	S	S	S	S	S	S	S	S	S	S	S	S	S	S	S	S	S	S	S	S	S	S	S
512	195	d	strand1	1964	S	S	S	S	S	S	S	S	S	S	S	S	S	S	S	S	S	S	S	S	S	S	S	S	S	S	S	S	S	S	S	S	S	S	S	S	S	S	S	S	W	W	W	W	W
512	195	d	strand2	836	S	S	S	S	S	S	S	S	S	S	S	S	S	S	S	S	S	S	S	S	S	S	S	S	S	S	S	S	S	S	S	S	S	S	S	S	S	S	S	W	W	W	W	W	W
517	197	a	strand1	612	W	W	W	W	W	W	W	W	W	W	W	W	W	W	W	W	S	S	S	S	S	W	S	S	S	S	S	S	S	S	S	S	S	S	S	S	S	S	S	S	S	S	S	S	S
517	197	a	strand2	317	W	W	W	W	W	W	W	W	S	S	S	S	W	W	W	W	S	W	W	W	W	S	S	S	S	S	S	S	S	S	S	S	S	S	S	S	S	S	S	S	S	S	S	S	S
518	197	b	strand1	1859	S	S	S	S	S	S	S	S	S	S	S	S	S	S	S	S	S	S	S	S	S	S	S	S	S	S	S	S	S	S	S	S	S	S	S	S	S	S	S	S	S	S	S	S	S
518	197	b	strand2	1859	S	S	S	S	S	S	S	S	S	S	S	S	S	S	S	S	S	S	S	S	S	S	S	S	S	S	S	S	S	S	S	S	S	S	S	S	S	S	S	S	S	S	S	S	S
519	197	c	strand1	642	W	W	W	W	W	W	W	W	W	W	W	W	W	W	W	W	W	W	W	W	W	W	W	W	W	W	W	W	W	W	W	W	W	W	W	W	W	W	W	W	W	W	W	W	W
519	197	c	strand2	642	W	W	W	W	W	W	W	W	W	W	W	W	W	W	W	W	W	W	W	W	W	W	W	W	W	W	W	W	W	W	W	W	W	W	W	W	W	W	W	W	W	W	W	W	W
520	197	d	strand1	1746	S	S	S	S	S	S	S	S	S	S	W	W	W	W	W	W	W	W	W	W	W	W	W	W	W	W	W	W	W	W	W	W	W	W	W	W	W	W	W	W	W	W	W	W	W
520	197	d	strand2	1746	S	S	S	S	S	S	S	S	S	S	W	W	W	W	W	W	W	W	W	W	W	W	W	W	W	W	W	W	W	W	W	W	W	W	W	W	W	W	W	W	W	W	W	W	W
521	198	a	strand1	1729	W	W	W	W	W	W	W	W	W	W	W	W	W	W	W	W	W	W	W	W	W	W	W	W	W	W	W	W	W	W	W	W	W	W	W	W	W	W	W	W	W	W	W	W	W
521	198	a	strand2	1729	W	W	W	W	W	W	W	W	W	W	W	W	W	W	W	W	W	W	W	W	W	W	W	W	W	W	W	W	W	W	W	W	W	W	W	W	W	W	W	W	W	W	W	W	W
522	198	b	strand1	3467	S	S	S	S	S	S	S	S	S	S	S	S	S	S	S	S	S	S	S	S	S	S	S	S	S	S	S	S	S	S	S	S	S	S	S	S	S	S	S	S	S	S	S	S	S
522	198	b	strand2	3467	S	S	S	S	S	S	S	S	S	S	S	S	S	S	S	S	S	S	S	S	S	S	S	S	S	S	S	S	S	S	S	S	S	S	S	S	S	S	S	S	S	S	S	S	S
523	198	c	strand1	1969	S	S	S	S	S	S	S	S	S	S	S	S	S	S	S	S	S	S	S	S	S	S	S	S	S	S	S	S	S	S	S	S	S	S	S	S	S	S	S	S	S	S	S	S	S
523	198	c	strand2	1969	S	S	S	S	S	S	S	S	S	S	S	S	S	S	S	S	S	S	S	S	S	S	S	S	S	S	S	S	S	S	S	S	S	S	S	S	S	S	S	S	S	S	S	S	S
524	198	d	strand1	3682	W	W	W	W	W	W	W	W	W	W	W	W	W	W	W	W	W	W	W	W	W	W	W	W	W	W	W	W	W	W	W	W	W	W	W	W	W	W	W	W	W	W	W	W	W
524	198	d	strand2	3682	W	W	W	W	W	W	W	W	W	W	W	W	W	W	W	W	W	W	W	W	W	W	W	W	W	W	W	W	W	W	W	W	W	W	W	W	W	W	W	W	W	W	W	W	W
529	201	a	strand1	1188	W	W	W	W	W	W	W	W	W	W	W	W	W	W	W	W	W	W	W	W	S	W	W	W	W	W	W	W	W	W	W	W	W	W	W	W	W	W	W	W	W	W	W	W	W
529	201	a	strand2	1188	W	W	W	W	W	W	W	W	W	W	W	W	W	W	W	W	W	W	W	W	S	W	W	W	W	W	W	W	W	W	W	W	W	W	W	W	W	W	W	W	W	W	W	W	W
530	201	b	strand1	2256	S	S	S	S	S	S	S	S	S	S	S	S	S	S	S	S	S	S	S	S	S	S	S	S	S	S	S	S	S	S	S	S	S	S	S	S	S	S	S	S	S	S	S	S	S
530	201	b	strand2	2256	S	S	S	S	S	S	S	S	S	S	S	S	S	S	S	S	S	S	S	S	S	S	S	S	S	S	S	S	S	S	S	S	S	S	S	S	S	S	S	S	S	S	S	S	S
531	201	c	strand1	1294	S	S	S	S	S	S	S	S	S	S	S	S	S	S	S	S	S	S	S	S	S	S	S	W	S	S	S	S	S	S	S	S	S	S	S	S	S	S	S	S	S	S	S	S	S
531	201	c	strand2	1294	S	S	S	S	S	S	S	S	S	S	S	S	S	S	S	S	S	S	S	S	S	S	S	W	S	S	S	S	S	S	S	S	S	S	S	S	S	S	S	S	S	S	S	S	S
532	201	d	strand1	1524	W	W	W	W	W	W	W	W	W	W	W	W	W	W	W	W	W	W	W	W	W	W	W	W	W	W	W	W	W	W	W	W	W	W	W	W	W	W	W	W	W	W	W	W	W
532	201	d	strand2	1524	W	W	W	W	W	W	W	W	W	W	W	W	W	W	W	W	W	W	W	W	W	W	W	W	W	W	W	W	W	W	W	W	W	W	W	W	W	W	W	W	W	W	W	W	W
533	204	a	strand1	1989	S	S	S	S	S	S	S	S	S	S	S	S	S	S	S	S	S	S	S	S	S	S	S	S	S	S	S	S	S	S	S	S	S	S	S	S	S	S	S	S	S	S	S	S	S
533	204	a	strand2	1989	S	S	S	S	S	S	S	S	S	S	S	S	S	S	S	S	S	S	S	S	S	S	S	S	S	S	S	S	S	S	S	S	S	S	S	S	S	S	S	S	S	S	S	S	S
534	204	b	strand1	2071	S	S	S	S	S	S	S	S	S	S	S	S	S	S	S	S	S	S	S	S	S	S	S	S	S	S	S	S	S	S	S	S	S	S	S	S	S	S	S	S	S	S	S	S	S
534	204	b	strand2	2071	S	S	S	S	S	S	S	S	S	S	S	S	S	S	S	S	S	S	S	S	S	S	S	S	S	S	S	S	S	S	S	S	S	S	S	S	S	S	S	S	S	S	S	S	S
535	204	c	strand1	889	W	W	W	W	W	W	W	W	W	W	W	W	W	W	W	W	W	W	W	W	W	W	S	W	W	W	W	W	W	W	W	W	W	W	W	W	W	W	W	W	W	W	W	W	W
535	204	c	strand2	435	W	W	W	W	W	W	W	W	W	W	W	W	W	W	W	W	W	W	S	S	W	W	W	W	W	W	W	W	W	W	W	W	W	W	W	W	W	W	W	W	W	W	W	W	W
536	204	d	strand1	1956	W	W	W	W	W	W	W	W	W	W	W	W	W	W	W	W	W	W	W	W	W	W	W	W	W	W	W	W	W	W	W	W	W	W	W	W	W	W	W	W	W	W	W	W	W
536	204	d	strand2	1956	W	W	W	W	W	W	W	W	W	W	W	W	W	W	W	W	W	W	W	W	W	W	W	W	W	W	W	W	W	W	W	W	W	W	W	W	W	W	W	W	W	W	W	W	W
541	206	a	strand1	1129	W	W	W	W	W	W	W	W	W	W	W	W	W	W	W	W	W	W	W	W	W	W	S	S	S	S	W	W	W	W	W	W	W	W	W	W	W	W	W	W	W	W	W	W	W
541	206	a	strand2	372	W	W	W	W	W	W	W	W	W	W	W	W	W	W	W	W	W	W	S	S	W	W	W	W	W	W	W	W	W	W	W	W	W	W	W	W	W	W	W	W	W	W	W	W	W
542	206	b	strand1	1591	S	S	S	S	S	S	S	S	S	S	S	W	S	S	S	S	S	S	S	S	S	S	S	S	S	S	S	S	S	S	S	S	S	S	S	S	S	S	S	S	S	S	S	S	S
542	206	b	strand2	729	S	S	S	S	S	S	S	S	S	S	S	S	S	S	W	S	S	S	S	S	S	S	S	S	S	S	S	S	S	S	S	S	S	S	S	S	S	S	S	S	S	S	S	S	S
543	206	c	strand1	2669	W	W	W	W	W	W	W	W	W	W	W	W	W	W	W	W	W	W	W	W	W	W	W	W	W	W	W	W	W	W	W	W	W	W	W	W	W	W	W	W	W	W	W	W	W
543	206	c	strand2	2669	W	W	W	W	W	W	W	W	W	W	W	W	W	W	W	W	W	W	W	W	W	W	W	W	W	W	W	W	W	W	W	W	W	W	W	W	W	W	W	W	W	W	W	W	W
544	206	d	strand1	2872	S	S	S	S	S	S	S	S	S	S	S	S	S	S	S	S	S	S	S	S	S	S	S	S	S	S	S	S	S	S	S	S	S	S	S	S	S	S	S	S	S	S	S	S	S
544	206	d	strand2	2872	S	S	S	S	S	S	S	S	S	S	S	S	S	S	S	S	S	S	S	S	S	S	S	S	S	S	S	S	S	S	S	S	S	S	S	S	S	S	S	S	S	S	S	S	S
549	209	a	strand1	876	S	S	S	S	S	S	S	S	S	S	S	S	S	S	W	W	W	W	W	W	W	W	W	W	W	W	W	W	W	W	W	W	W	W	W	W	W	W	W	W	W	W	W	W	W
549	209	a	strand2	142	S	S	S	S	S	S	S	S	S	S	S	S	S	S	S	S	W	W	S	W	W	W	W	W	W	W	W	W	W	W	W	W	W	W	W	W	W	W	W	W	W	W	W	W	W
550	209	b	strand1	600	W	W	W	W	W	W	W	W	W	W	W	W	W	W	W	S	S	S	S	S	S	S	S	S	S	S	S	S	S	S	S	S	S	S	S	S	S	S	S	S	S	S	S	S	S
550	209	b	strand2	340	W	W	W	W	W	W	W	W	W	W	W	W	W	W	S	S	S	S	S	S	S	S	S	S	S	S	S	S	S	S	S	S	S	S	S	S	S	S	S	S	S	S	S	S	S
551	209	c	strand1	564	S	S	S	S	S	S	S	S	S	S	W	W	W	W	W	W	W	W	W	W	W	S	S	S	S	S	S	S	S	S	S	S	S	S	S	S	S	S	S	S	S	S	S	S	S
551	209	c	strand2	455	S	S	S	S	S	S	S	S	S	S	S	S	S	S	S	S	W	S	S	S	S	S	S	S	S	S	S	S	S	S	S	S	S	S	S	S	S	S	S	S	S	S	S	S	S
552	209	d	strand1	727	W	W	W	W	W	W	W	W	W	W	S	S	S	S	S	S	S	S	S	S	S	W	W	W	W	W	W	W	W	W	W	W	W	W	W	W	W	W	W	W	W	W	W	W	W
552	209	d	strand2	334	W	W	W	W	W	W	W	W	W	W	S	S	S	S	S	S	S	W	W	W	W	W	W	W	W	W	W	W	W	W	W	W	W	W	W	W	W	W	W	W	W	W	W	W	W
553	211	a	strand1	1444	W	W	W	W	W	W	W	W	W	W	W	W	W	W	W	W	W	W	W	W	W	W	W	W	W	W	W	W	W	W	W	W	W	W	W	W	W	W	W	W	W	W	W	W	W
553	211	a	strand2	1444	W	W	W	W	W	W	W	W	W	W	W	W	W	W	W	W	W	W	W	W	W	W	W	W	W	W	W	W	W	W	W	W	W	W	W	W	W	W	W	W	W	W	W	W	W
554	211	b	strand1	1039	S	S	S	S	S	S	S	S	S	S	S	S	S	S	S	S	S	S	S	S	S	S	S	S	S	S	S	S	S	S	S	S	S	S	S	S	S	S	S	S	S	S	S	S	S
554	211	b	strand2	1039	S	S	S	S	S	S	S	S	S	S	S	S	S	S	S	S	S	S	S	S	S	S	S	S	S	S	S	S	S	S	S	S	S	S	S	S	S	S	S	S	S	S	S	S	S
555	211	c	strand1	2304	S	S	S	S	S	S	S	S	S	S	S	S	S	S	S	S	S	S	S	S	S	S	S	S	S	S	S	S	S	S	S	S	S	S	S	S	S	S	S	S	S	S	S	S	S
555	211	c	strand2	2304	S	S	S	S	S	S	S	S	S	S	S	S	S	S	S	S	S	S	S	S	S	S	S	S	S	S	S	S	S	S	S	S	S	S	S	S	S	S	S	S	S	S	S	S	S
556	211	d	strand1	2543	W	W	W	W	W	W	W	W	W	W	W	W	W	W	W	W	W	W	W	W	W	W	W	W	W	W	W	W	W	W	W	W	W	W	W	W	W	W	W	W	W	W	W	W	W
556	211	d	strand2	2543	W	W	W	W	W	W	W	W	W	W	W	W	W	W	W	W	W	W	W	W	W	W	W	W	W	W	W	W	W	W	W	W	W	W	W	W	W	W	W	W	W	W	W	W	W
557	212	a	strand1	2439	W	S	S	S	W	W	S	S	S	S	S	S	S	S	S	S	S	S	S	S	S	S	S	S	S	S	S	S	S	S	S	S	S	S	S	S	S	S	S	S	S	S	S	S	S
557	212	a	strand2	2439	W	S	S	S	W	W	S	S	S	S	S	S	S	S	S	S	S	S	S	S	S	S	S	S	S	S	S	S	S	S	S	S	S	S	S	S	S	S	S	S	S	S	S	S	S
558	212	b	strand1	874	S	S	S	S	S	S	S	S	S	S	S	S	S	S	S	S	W	W	W	W	S	S	S	S	S	S	S	S	S	S	S	S	S	S	S	S	S	S	S	S	S	S	S	S	S
558	212	b	strand2	852	S	S	S	S	S	S	S	S	S	S	S	S	S	S	S	S	S	S	S	S	S	S	S	S	S	S	S	S	S	S	S	S	S	S	S	S	S	S	S	S	S	S	S	S	S
559	212	c	strand1	2558	W	W	W	W	W	W	W	W	W	W	W	W	W	W	W	W	W	W	W	W	W	W	W	W	W	W	W	W	W	W	W	W	W	W	W	W	W	W	W	W	W	W	W	W	W
559	212	c	strand2	2558	W	W	W	W	W	W	W	W	W	W	W	W	W	W	W	W	W	W	W	W	W	W	W	W	W	W	W	W	W	W	W	W	W	W	W	W	W	W	W	W	W	W	W	W	W
560	212	d	strand1	2145	S	S	S	S	S	S	W	W	W	W	W	W	W	W	W	W	S	S	S	W	W	W	W	S	S	W	W	W	W	W	W	W	W	W	W	W	W	W	W	W	W	W	W	W	W
560	212	d	strand2	547	S	S	S	S	S	S	W	W	W	W	W	W	W	W	W	W	S	S	S	W	W	W	W	W	W	W	W	W	W	W	W	W	W	W	W	W	W	W	W	W	W	W	W	W	W
569	215	a	strand1	2014	S	S	S	S	S	S	S	S	S	S	S	S	S	S	S	S	S	S	S	S	S	S	S	S	S	S	S	S	S	S	S	S	S	S	S	S	S	S	S	S	S	S	S	S	S
569	215	a	strand2	2014	S	S	S	S	S	S	S	S	S	S	S	S	S	S	S	S	S	S	S	S	S	S	S	S	S	S	S	S	S	S	S	S	S	S	S	S	S	S	S	S	S	S	S	S	S
570	215	b	strand1	3024	W	W	W	W	W	W	W	W	W	W	W	W	W	W	W	W	W	W	W	W	W	W	W	W	W	W	W	W	W	W	W	W	W	W	W	W	W	W	W	W	W	W	W	W	W
570	215	b	strand2	3024	W	W	W	W	W	W	W	W	W	W	W	W	W	W	W	W	W	W	W	W	W	W	W	W	W	W	W	W	W	W	W	W	W	W	W	W	W	W	W	W	W	W	W	W	W
571	215	c	strand1	2132	W	W	W	W	W	W	W	W	W	W	W	W	W	W	W	W	W	W	W	W	W	W	W	W	W	W	W	W	W	W	W	W	W	W	W	W	W	W	W	W	W	W	W	W	W
571	215	c	strand2	2132	W	W	W	W	W	W	W	W	W	W	W	W	W	W	W	W	W	W	W	W	W	W	W	W	W	W	W	W	W	W	W	W	W	W	W	W	W	W	W	W	W	W	W	W	W
572	215	d	strand1	1456	S	S	S	S	S	S	S	S	S	S	S	S	S	S	S	S	S	S	S	S	S	S	W	S	S	W	W	W	S	S	S	S	S	S	S	S	S	S	S	S	S	S	S	S	S
572	215	d	strand2	669	S	S	S	S	S	S	S	S	S	S	S	S	S	S	S	S	W	W	W	W	S	S	S	S	S	S	S	S	S	S	S	S	S	S	S	S	S	S	S	S	S	S	S	S	S
577	218	a	strand1	1587	W	W	W	W	W	W	W	W	W	W	W	W	W	W	W	W	W	W	W	W	W	W	W	W	W	W	W	W	W	W	W	W	W	W	W	W	W	W	W	W	W	W	W	W	S
577	218	a	strand2	694	W	W	W	W	W	W	W	W	W	W	W	W	W	W	W	W	W	W	W	W	W	W	W	W	W	W	W	W	W	W	W	W	W	W	W	W	W	W	W	W	W	W	W	W	W
578	218	b	strand1	3444	S	S	S	S	S	S	S	S	S	S	S	S	S	S	S	S	S	S	S	S	S	S	S	S	S	S	S	S	S	S	S	S	S	S	S	S	S	S	S	S	S	S	S	S	S
578	218	b	strand2	3444	S	S	S	S	S	S	S	S	S	S	S	S	S	S	S	S	S	S	S	S	S	S	S	S	S	S	S	S	S	S	S	S	S	S	S	S	S	S	S	S	S	S	S	S	S
579	218	c	strand1	849	S	S	S	S	S	S	S	S	S	S	S	S	S	S	S	W	W	S	S	S	S	S	S	S	S	S	S	S	S	S	S	S	S	S	S	S	S	S	S	S	S	S	S	S	W
579	218	c	strand2	467	S	S	S	S	S	S	S	S	S	S	S	S	S	S	S	S	S	S	S	S	S	W	W	W	W	S	S	S	S	S	S	S	S	S	S	S	S	S	S	S	S	S	S	S	W
580	218	d	strand1	478	W	W	W	W	W	W	W	W	W	W	W	W	W	W	W	W	W	W	W	W	W	S	S	S	S	S	S	S	S	S	S	W	W	W	W	W	W	W	W	W	W	W	W	W	W
580	218	d	strand2	471	W	W	W	W	W	W	W	W	W	W	W	W	W	W	W	W	S	W	W	W	W	W	W	W	W	W	W	W	W	W	W	W	W	W	W	W	W	W	W	W	W	W	W	W	W
585	221	a	strand1	1689	W	W	W	W	W	W	W	W	W	W	W	W	W	W	W	W	W	W	W	W	W	W	W	W	W	W	W	W	W	W	W	W	W	W	W	W	W	W	W	W	W	W	W	W	W
585	221	a	strand2	1689	W	W	W	W	W	W	W	W	W	W	W	W	W	W	W	W	W	W	W	W	W	W	W	W	W	W	W	W	W	W	W	W	W	W	W	W	W	W	W	W	W	W	W	W	W
586	221	b	strand1	2027	S	S	S	S	S	S	S	S	S	S	S	S	S	S	S	S	W	W	W	W	W	W	W	W	W	W	W	W	W	W	W	W	W	W	W	W	W	W	W	W	W	W	W	W	W
586	221	b	strand2	2027	S	S	S	S	S	S	S	S	S	S	S	S	S	S	S	S	W	W	W	W	W	W	W	W	W	W	W	W	W	W	W	W	W	W	W	W	W	W	W	W	W	W	W	W	W
587	221	c	strand1	1675	S	S	S	S	S	S	S	S	S	S	S	S	S	S	S	S	S	S	S	S	S	S	S	S	S	S	S	S	S	S	S	S	S	S	S	S	S	S	S	S	S	S	S	S	S
587	221	c	strand2	1675	S	S	S	S	S	S	S	S	S	S	S	S	S	S	S	S	S	S	S	S	S	S	S	S	S	S	S	S	S	S	S	S	S	S	S	S	S	S	S	S	S	S	S	S	S
588	221	d	strand1	1148	W	W	W	W	W	W	W	W	W	W	W	W	W	W	W	W	W	W	S	W	S	S	S	S	S	S	S	S	S	S	S	S	S	S	S	S	S	S	S	S	S	S	S	S	S
588	221	d	strand2	450	W	W	W	W	W	W	W	W	W	W	W	W	W	W	W	W	W	W	W	W	S	S	S	S	S	S	S	S	S	S	S	S	S	S	S	S	S	S	S	S	S	S	S	S	S
593	226	a	strand1	815	S	S	S	S	S	S	S	S	S	S	S	S	S	S	S	S	S	S	S	S	S	S	S	W	W	S	S	S	S	S	S	S	S	S	S	S	S	S	S	S	S	S	S	S	S
593	226	a	strand2	503	S	S	S	S	S	S	S	S	S	S	S	S	S	S	S	S	S	S	S	S	S	S	S	S	S	S	S	S	S	S	S	S	S	S	S	S	S	S	S	S	S	S	S	S	S
594	226	b	strand1	2282	W	W	W	W	W	W	W	W	W	W	W	W	W	W	W	W	W	W	W	W	W	W	W	W	W	W	W	W	W	W	W	W	W	W	W	W	W	W	W	W	W	W	W	W	W
594	226	b	strand2	2282	W	W	W	W	W	W	W	W	W	W	W	W	W	W	W	W	W	W	W	W	W	W	W	W	W	W	W	W	W	W	W	W	W	W	W	W	W	W	W	W	W	W	W	W	W
595	226	c	strand1	2000	S	S	S	S	S	S	S	S	S	S	S	S	S	S	S	S	S	S	S	S	S	S	S	S	S	S	S	S	S	S	S	S	S	S	S	S	S	S	S	S	S	S	S	S	S
595	226	c	strand2	2000	S	S	S	S	S	S	S	S	S	S	S	S	S	S	S	S	S	S	S	S	S	S	S	S	S	S	S	S	S	S	S	S	S	S	S	S	S	S	S	S	S	S	S	S	S
596	226	d	strand1	393	W	W	W	W	W	W	W	W	W	W	W	W	W	W	W	W	S	S	W	S	W	W	W	S	S	W	W	W	W	W	W	W	W	W	W	W	W	W	W	W	W	W	W	W	W
596	226	d	strand2	366	W	W	W	W	W	W	W	W	W	W	W	W	W	W	W	W	W	W	W	W	S	S	S	S	S	W	W	W	W	W	W	W	W	W	W	W	W	W	W	W	W	W	W	W	W
601	229	a	strand1	2990	S	S	S	S	S	S	S	S	S	S	S	S	S	S	S	S	S	W	W	W	W	W	W	W	S	S	S	S	S	S	S	S	S	S	S	S	S	S	S	S	S	S	S	S	S
601	229	a	strand2	2990	S	S	S	S	S	S	S	S	S	S	S	S	S	S	S	S	S	W	W	W	W	W	W	W	S	S	S	S	S	S	S	S	S	S	S	S	S	S	S	S	S	S	S	S	S
602	229	b	strand1	730	W	W	W	W	W	W	W	W	W	W	W	W	W	W	W	W	W	W	W	W	W	W	W	W	W	W	W	W	S	S	S	S	S	S	S	S	W	W	W	W	W	W	W	W	W
602	229	b	strand2	612	W	W	W	W	W	W	W	W	W	W	W	W	W	W	W	W	W	W	W	W	W	W	W	W	W	W	W	W	S	W	W	W	W	W	W	W	W	W	W	W	W	W	W	W	W
603	229	c	strand1	3047	W	W	W	W	W	W	W	W	W	W	W	W	W	W	W	W	W	W	W	W	W	W	W	W	W	W	W	W	W	W	W	W	W	W	W	W	W	W	W	W	W	W	W	W	W
603	229	c	strand2	3047	W	W	W	W	W	W	W	W	W	W	W	W	W	W	W	W	W	W	W	W	W	W	W	W	W	W	W	W	W	W	W	W	W	W	W	W	W	W	W	W	W	W	W	W	W
604	229	d	strand1	1743	S	S	S	S	S	S	S	S	S	S	S	S	S	S	S	S	S	S	S	S	S	S	S	S	S	S	S	S	S	S	S	S	S	S	S	S	S	S	S	S	S	W	S	S	S
604	229	d	strand2	100	S	S	S	S	S	S	S	S	S	S	S	S	S	S	S	S	S	S	S	S	S	S	S	S	S	S	S	S	S	S	S	S	S	S	S	S	S	S	S	S	S	S	S	S	S
609	232	a	strand1	1842	S	S	S	S	S	S	S	S	S	S	S	S	S	S	S	S	S	S	W	W	S	S	S	S	S	S	S	S	S	S	S	S	S	S	S	S	S	S	S	S	S	S	S	S	S
609	232	a	strand2	574	S	S	S	S	S	S	S	S	S	S	S	S	S	S	S	S	S	S	S	S	S	S	S	S	S	S	S	S	S	S	S	S	S	S	S	S	S	S	S	S	S	S	S	S	S
610	232	b	strand1	4528	W	W	W	W	W	W	W	W	W	W	W	W	W	W	W	W	W	W	W	W	W	W	W	W	W	W	W	W	W	W	W	W	W	W	W	W	W	W	W	W	W	W	W	W	W
610	232	b	strand2	4528	W	W	W	W	W	W	W	W	W	W	W	W	W	W	W	W	W	W	W	W	W	W	W	W	W	W	W	W	W	W	W	W	W	W	W	W	W	W	W	W	W	W	W	W	W
611	232	c	strand1	4129	S	S	S	S	S	S	S	S	S	S	S	S	S	S	S	S	S	S	S	S	S	S	S	S	S	S	S	S	S	S	S	S	S	S	S	S	S	S	S	S	S	S	S	S	S
611	232	c	strand2	4129	S	S	S	S	S	S	S	S	S	S	S	S	S	S	S	S	S	S	S	S	S	S	S	S	S	S	S	S	S	S	S	S	S	S	S	S	S	S	S	S	S	S	S	S	S
612	232	d	strand1	2556	W	W	W	W	W	W	W	W	W	W	W	W	W	W	W	W	W	W	W	W	W	W	W	W	W	W	W	W	W	W	W	W	W	W	W	W	W	W	W	W	W	W	W	W	W
612	232	d	strand2	2556	W	W	W	W	W	W	W	W	W	W	W	W	W	W	W	W	W	W	W	W	W	W	W	W	W	W	W	W	W	W	W	W	W	W	W	W	W	W	W	W	W	W	W	W	W
613	233	a	strand1	1453	S	S	S	S	S	S	S	S	S	S	S	S	S	S	S	S	S	S	S	S	S	S	S	S	S	S	S	S	S	S	S	S	S	S	S	S	S	S	S	S	S	S	S	S	S
613	233	a	strand2	1453	S	S	S	S	S	S	S	S	S	S	S	S	S	S	S	S	S	S	S	S	S	S	S	S	S	S	S	S	S	S	S	S	S	S	S	S	S	S	S	S	S	S	S	S	S
614	233	b	strand1	1594	S	S	S	S	S	S	S	S	S	S	S	S	S	S	S	W	W	W	W	W	W	W	W	W	W	W	W	W	W	W	W	W	W	W	W	W	W	W	W	W	W	W	W	W	W
614	233	b	strand2	1219	S	S	S	S	S	S	S	S	S	S	S	S	S	S	S	S	W	W	W	W	W	W	W	W	W	W	W	W	W	W	W	W	W	W	W	W	W	W	W	W	W	W	W	W	W
615	233	c	strand1	3213	W	W	W	W	W	W	W	W	W	W	W	W	W	W	W	W	W	W	W	W	S	S	S	S	S	S	S	S	S	S	S	S	S	S	S	S	S	S	S	S	S	S	S	S	S
615	233	c	strand2	3213	W	W	W	W	W	W	W	W	W	W	W	W	W	W	W	W	W	W	W	W	S	S	S	S	S	S	S	S	S	S	S	S	S	S	S	S	S	S	S	S	S	S	S	S	S
616	233	d	strand1	730	W	W	W	W	W	W	W	W	W	W	W	W	W	W	W	W	W	W	W	W	W	W	W	W	W	W	W	W	W	W	W	W	W	W	W	W	W	W	W	W	W	W	W	W	W
616	233	d	strand2	730	W	W	W	W	W	W	W	W	W	W	W	W	W	W	W	W	W	W	W	W	W	W	W	W	W	W	W	W	W	W	W	W	W	W	W	W	W	W	W	W	W	W	W	W	W
617	234	a	strand1	2512	W	W	W	W	W	W	W	W	W	W	W	W	W	W	W	W	W	W	W	W	W	W	W	W	W	W	W	W	W	W	W	W	W	W	W	W	W	W	W	W	W	W	W	W	W
617	234	a	strand2	2512	W	W	W	W	W	W	W	W	W	W	W	W	W	W	W	W	W	W	W	W	W	W	W	W	W	W	W	W	W	W	W	W	W	W	W	W	W	W	W	W	W	W	W	W	W
618	234	b	strand1	4873	W	W	W	W	W	W	W	W	W	W	W	W	W	W	W	W	W	W	W	W	W	W	W	W	W	W	W	W	W	W	W	W	W	W	W	W	W	W	W	W	W	W	W	W	W
618	234	b	strand2	4873	W	W	W	W	W	W	W	W	W	W	W	W	W	W	W	W	W	W	W	W	W	W	W	W	W	W	W	W	W	W	W	W	W	W	W	W	W	W	W	W	W	W	W	W	W
619	234	c	strand1	2047	S	S	S	S	S	S	S	S	S	S	S	S	S	S	S	S	S	S	S	S	S	S	S	S	S	S	S	S	S	S	S	S	S	S	S	S	S	S	S	S	S	S	S	S	S
619	234	c	strand2	2047	S	S	S	S	S	S	S	S	S	S	S	S	S	S	S	S	S	S	S	S	S	S	S	S	S	S	S	S	S	S	S	S	S	S	S	S	S	S	S	S	S	S	S	S	S
620	234	d	strand1	1310	S	S	S	S	S	S	S	S	S	S	S	S	S	W	W	W	S	W	S	W	W	S	S	S	S	S	S	S	S	S	S	S	S	S	S	S	S	S	S	S	S	S	S	S	S
620	234	d	strand2	608	S	S	S	S	S	S	S	S	S	S	S	S	S	S	S	S	S	S	S	S	S	W	W	W	W	W	W	S	S	S	S	S	S	S	S	S	S	S	S	S	S	S	S	S	S
625	238	a	strand1	1527	W	W	W	W	W	W	W	W	W	W	W	W	W	W	W	W	W	W	W	W	W	W	W	W	W	W	W	W	W	W	W	W	W	W	W	W	W	W	W	W	W	W	W	W	W
625	238	a	strand2	1527	W	W	W	W	W	W	W	W	W	W	W	W	W	W	W	W	W	W	W	W	W	W	W	W	W	W	W	W	W	W	W	W	W	W	W	W	W	W	W	W	W	W	W	W	W
626	238	b	strand1	2228	S	S	S	S	S	S	S	S	S	S	S	S	S	S	S	S	S	S	S	S	W	W	W	W	W	S	S	S	S	S	S	S	S	S	S	S	S	S	S	S	S	S	S	S	S
626	238	b	strand2	1622	S	S	S	S	S	S	S	S	S	S	S	S	S	S	S	S	S	W	W	W	S	S	S	S	S	S	S	S	S	S	S	S	S	S	S	S	S	S	S	S	S	S	S	S	S
627	238	c	strand1	2657	S	S	S	S	S	S	S	S	S	S	S	S	S	S	S	S	S	S	S	S	S	S	S	S	S	S	S	S	S	S	S	S	S	S	S	S	S	S	S	S	S	S	S	S	S
627	238	c	strand2	2657	S	S	S	S	S	S	S	S	S	S	S	S	S	S	S	S	S	S	S	S	S	S	S	S	S	S	S	S	S	S	S	S	S	S	S	S	S	S	S	S	S	S	S	S	S
628	238	d	strand1	2863	W	S	S	S	S	S	W	W	W	W	W	W	W	W	W	W	W	W	W	W	W	W	W	W	W	W	W	W	W	W	W	W	W	W	W	W	W	W	W	W	W	W	W	W	W
628	238	d	strand2	83	W	W	W	W	W	S	W	W	W	W	W	W	W	W	W	W	W	W	W	W	W	W	W	W	W	W	W	W	W	W	W	W	W	W	W	W	W	W	W	W	W	W	W	W	W
629	239	a	strand1	2565	S	S	S	S	S	S	S	S	S	S	S	S	S	S	S	S	S	S	S	S	S	W	W	W	W	W	W	W	S	S	S	S	S	S	S	S	S	S	S	S	S	S	S	S	S
629	239	a	strand2	1240	S	S	S	S	S	S	S	S	S	S	S	S	S	S	S	S	S	S	S	S	W	S	S	S	W	S	S	S	S	S	S	S	S	S	S	S	S	S	S	S	S	S	S	S	S
630	239	b	strand1	2173	S	S	S	S	S	S	S	S	S	S	S	S	S	S	S	S	S	S	S	W	W	W	W	W	W	W	W	W	W	W	W	W	W	W	W	W	W	W	W	W	W	W	W	W	W
630	239	b	strand2	1411	S	S	S	S	S	S	S	S	S	S	S	S	S	S	S	S	S	S	S	S	S	S	S	S	S	S	W	W	W	W	W	W	W	W	W	W	W	W	W	W	W	W	W	W	W
631	239	c	strand1	5011	W	W	W	W	W	W	W	W	W	W	W	W	W	W	W	W	W	W	W	W	S	S	S	S	S	S	W	S	S	S	S	S	S	S	S	S	S	S	S	S	S	S	S	S	S
631	239	c	strand2	5011	W	W	W	W	W	W	W	W	W	W	W	W	W	W	W	W	W	W	W	W	S	S	S	S	S	S	W	S	S	S	S	S	S	S	S	S	S	S	S	S	S	S	S	S	S
632	239	d	strand1	535	W	W	W	W	W	W	W	W	W	W	W	W	W	W	W	W	W	W	W	W	W	W	W	W	W	W	W	W	W	W	W	W	W	W	W	W	W	W	W	W	W	W	W	W	W
632	239	d	strand2	180	W	W	W	W	W	W	W	W	S	S	S	W	W	W	W	W	W	W	W	W	W	W	W	W	W	W	W	W	W	W	W	W	W	W	W	W	W	W	W	W	W	W	W	W	W
633	241	a	strand1	2631	W	W	W	W	W	W	W	W	W	W	W	W	W	W	W	W	W	W	W	W	W	W	W	W	W	W	W	W	W	W	W	W	W	W	W	W	W	W	W	W	W	W	W	W	W
633	241	a	strand2	2631	W	W	W	W	W	W	W	W	W	W	W	W	W	W	W	W	W	W	W	W	W	W	W	W	W	W	W	W	W	W	W	W	W	W	W	W	W	W	W	W	W	W	W	W	W
634	241	b	strand1	4625	S	S	S	S	S	S	S	S	S	S	S	S	S	S	S	S	S	S	S	S	S	S	S	S	S	S	S	S	S	S	S	S	S	S	S	S	S	S	S	S	S	S	S	S	S
634	241	b	strand2	4625	S	S	S	S	S	S	S	S	S	S	S	S	S	S	S	S	S	S	S	S	S	S	S	S	S	S	S	S	S	S	S	S	S	S	S	S	S	S	S	S	S	S	S	S	S
635	241	c	strand1	1357	W	W	W	W	W	W	S	S	S	S	S	S	W	W	W	W	S	S	S	S	S	S	S	S	S	S	S	S	S	S	S	S	S	S	S	S	S	S	S	S	S	S	S	S	S
635	241	c	strand2	470	W	W	W	W	W	W	W	W	S	S	S	S	W	W	W	W	S	S	S	S	W	S	S	S	S	S	S	S	S	S	S	S	S	S	S	S	S	S	S	S	S	S	S	S	S
636	241	d	strand1	1890	S	S	S	S	S	S	W	W	W	W	W	W	W	W	W	W	W	W	W	W	W	W	W	W	W	W	W	W	W	W	W	W	W	W	W	W	W	W	W	W	W	W	W	W	W
636	241	d	strand2	1890	S	S	S	S	S	S	W	W	W	W	W	W	W	W	W	W	W	W	W	W	W	W	W	W	W	W	W	W	W	W	W	W	W	W	W	W	W	W	W	W	W	W	W	W	W
637	242	a	strand1	1232	W	W	W	W	W	W	W	W	S	S	S	S	S	S	S	S	S	S	S	W	W	W	W	W	W	W	W	W	W	W	W	W	W	W	W	W	W	W	W	W	W	W	W	W	W
637	242	a	strand2	841	W	W	W	W	W	W	W	W	W	W	W	W	W	W	W	W	W	W	W	S	S	W	W	W	W	W	W	W	W	W	W	W	W	W	W	W	W	W	W	W	W	W	W	W	W
638	242	b	strand1	1340	W	W	W	W	W	W	W	W	W	W	W	W	W	W	W	W	W	W	W	W	W	W	W	W	W	W	W	W	S	S	S	S	S	S	S	S	S	S	S	S	S	S	S	S	S
638	242	b	strand2	1093	W	W	W	W	W	W	W	W	W	W	W	W	W	W	W	W	W	W	W	W	W	W	W	W	W	W	W	S	S	S	S	S	S	S	S	S	S	S	S	S	S	S	S	S	S
639	242	c	strand1	3306	S	S	S	S	S	S	S	S	S	S	S	S	S	S	S	S	S	S	S	S	S	S	S	S	S	S	S	W	W	S	W	W	W	W	W	W	W	W	W	W	W	W	W	W	W
639	242	c	strand2	666	S	S	S	S	S	S	S	S	S	S	S	S	S	S	S	S	S	S	S	S	S	S	S	S	S	S	S	W	W	W	W	W	W	W	W	W	W	W	W	W	W	W	W	W	W
640	242	d	strand1	3719	S	S	S	S	S	S	S	S	S	S	S	S	S	S	S	S	S	S	S	S	S	S	S	S	S	S	S	S	S	S	S	S	S	S	S	S	S	S	S	S	S	S	S	S	S
640	242	d	strand2	3719	S	S	S	S	S	S	S	S	S	S	S	S	S	S	S	S	S	S	S	S	S	S	S	S	S	S	S	S	S	S	S	S	S	S	S	S	S	S	S	S	S	S	S	S	S
641	243	a	strand1	3149	S	S	S	S	S	S	S	S	S	S	S	S	S	S	S	W	W	W	W	W	S	S	S	S	S	S	S	S	S	S	S	S	S	S	S	S	S	S	S	S	S	S	S	S	S
641	243	a	strand2	3149	S	S	S	S	S	S	S	S	S	S	S	S	S	S	S	W	W	W	W	W	S	S	S	S	S	S	S	S	S	S	S	S	S	S	S	S	S	S	S	S	S	S	S	S	S
642	243	b	strand1	1316	S	S	S	S	S	S	S	S	S	S	W	S	S	S	S	W	W	W	W	W	S	S	S	W	W	W	W	S	S	S	S	S	S	S	S	S	S	S	S	S	S	S	S	S	S
642	243	b	strand2	475	S	S	S	S	S	S	S	S	S	S	W	W	W	W	W	W	W	W	W	W	S	S	S	S	S	S	S	S	S	S	S	S	S	S	S	S	S	S	S	S	S	S	S	S	S
643	243	c	strand1	2943	W	W	W	W	W	W	W	W	W	W	W	W	W	W	W	W	W	W	W	W	W	W	W	W	W	W	W	W	W	W	W	W	W	W	W	W	W	W	W	W	W	W	W	W	W
643	243	c	strand2	2943	W	W	W	W	W	W	W	W	W	W	W	W	W	W	W	W	W	W	W	W	W	W	W	W	W	W	W	W	W	W	W	W	W	W	W	W	W	W	W	W	W	W	W	W	W
644	243	d	strand1	3943	W	W	W	W	W	W	W	W	W	W	W	W	W	W	W	W	W	W	W	W	W	W	W	W	W	W	W	W	W	W	W	W	W	W	W	W	W	W	W	W	W	W	W	W	W
644	243	d	strand2	3943	W	W	W	W	W	W	W	W	W	W	W	W	W	W	W	W	W	W	W	W	W	W	W	W	W	W	W	W	W	W	W	W	W	W	W	W	W	W	W	W	W	W	W	W	W
645	244	a	strand1	3691	W	W	W	W	W	W	W	W	W	W	W	W	W	W	W	W	W	W	W	W	W	W	W	W	W	W	W	W	W	W	W	W	W	W	W	W	W	W	W	W	W	W	W	W	W
645	244	a	strand2	3691	W	W	W	W	W	W	W	W	W	W	W	W	W	W	W	W	W	W	W	W	W	W	W	W	W	W	W	W	W	W	W	W	W	W	W	W	W	W	W	W	W	W	W	W	W
646	244	b	strand1	4050	W	W	W	W	W	W	W	W	W	W	W	W	W	W	W	W	W	W	W	W	W	W	W	W	W	W	W	W	W	W	W	W	W	W	W	W	W	W	W	W	W	W	W	W	W
646	244	b	strand2	4050	W	W	W	W	W	W	W	W	W	W	W	W	W	W	W	W	W	W	W	W	W	W	W	W	W	W	W	W	W	W	W	W	W	W	W	W	W	W	W	W	W	W	W	W	W
647	244	c	strand1	5650	S	S	S	S	S	S	S	S	S	S	S	S	S	S	S	S	S	S	S	S	S	S	S	S	S	S	S	S	S	S	S	S	S	S	S	S	S	S	S	S	S	S	S	S	S
647	244	c	strand2	5650	S	S	S	S	S	S	S	S	S	S	S	S	S	S	S	S	S	S	S	S	S	S	S	S	S	S	S	S	S	S	S	S	S	S	S	S	S	S	S	S	S	S	S	S	S
648	244	d	strand1	243	S	S	S	S	S	S	S	S	S	S	S	S	S	S	S	S	S	S	S	S	S	S	S	S	S	S	S	S	S	S	S	S	S	S	S	S	S	S	S	S	S	S	S	S	S
648	244	d	strand2	243	S	S	S	S	S	S	S	S	S	S	S	S	S	S	S	S	S	S	S	S	S	S	S	S	S	S	S	S	S	S	S	S	S	S	S	S	S	S	S	S	S	S	S	S	S
649	249	a	strand1	993	W	W	W	W	W	W	W	W	W	W	W	W	W	W	W	W	W	W	W	W	W	W	W	W	W	W	W	W	W	W	W	W	W	W	W	W	W	W	W	W	W	W	W	W	W
649	249	a	strand2	158	W	W	W	W	W	W	W	W	W	W	W	S	S	S	S	S	S	S	S	S	W	W	W	W	W	W	W	W	W	W	W	W	W	W	W	W	W	W	W	W	W	W	W	W	W
650	249	b	strand1	1768	W	W	W	W	W	W	W	W	W	W	W	W	W	W	W	W	W	W	W	W	W	W	W	W	W	W	W	W	W	W	W	W	W	W	W	W	W	W	W	W	W	W	W	W	W
650	249	b	strand2	1768	W	W	W	W	W	W	W	W	W	W	W	W	W	W	W	W	W	W	W	W	W	W	W	W	W	W	W	W	W	W	W	W	W	W	W	W	W	W	W	W	W	W	W	W	W
651	249	c	strand1	1674	S	S	S	S	S	S	S	S	S	S	S	S	S	S	S	S	S	S	S	S	S	S	S	S	S	S	S	S	S	S	S	S	S	S	S	S	S	S	S	S	S	S	S	S	S
651	249	c	strand2	1674	S	S	S	S	S	S	S	S	S	S	S	S	S	S	S	S	S	S	S	S	S	S	S	S	S	S	S	S	S	S	S	S	S	S	S	S	S	S	S	S	S	S	S	S	S
652	249	d	strand1	1252	S	S	S	S	S	S	S	S	S	S	S	S	S	S	S	S	S	S	S	S	S	S	S	S	S	S	S	S	S	S	S	S	S	S	S	S	S	S	S	S	S	S	S	S	S
652	249	d	strand2	1252	S	S	S	S	S	S	S	S	S	S	S	S	S	S	S	S	S	S	S	S	S	S	S	S	S	S	S	S	S	S	S	S	S	S	S	S	S	S	S	S	S	S	S	S	S
661	254	a	strand1	719	W	W	W	W	W	W	W	W	W	W	W	W	W	W	W	W	W	W	W	W	W	W	W	S	S	W	W	W	S	S	S	S	S	S	S	S	S	S	S	S	S	S	S	S	S
661	254	a	strand2	114	W	W	W	W	W	W	W	W	W	W	W	W	W	S	S	S	S	S	S	S	S	S	S	S	S	S	S	S	S	S	S	S	S	S	S	S	S	S	S	S	S	S	S	S	S
662	254	b	strand1	4420	S	S	S	S	S	S	S	S	S	S	S	S	S	S	S	S	S	S	S	S	S	S	S	S	S	S	S	S	S	S	S	S	S	S	S	S	S	S	S	S	S	S	S	S	S
662	254	b	strand2	4420	S	S	S	S	S	S	S	S	S	S	S	S	S	S	S	S	S	S	S	S	S	S	S	S	S	S	S	S	S	S	S	S	S	S	S	S	S	S	S	S	S	S	S	S	S
663	254	c	strand1	4022	W	W	W	W	W	W	W	W	W	W	W	W	W	W	W	W	W	W	W	W	W	W	W	W	W	W	W	W	W	W	W	W	W	W	W	W	W	W	W	W	W	W	W	W	W
663	254	c	strand2	4022	W	W	W	W	W	W	W	W	W	W	W	W	W	W	W	W	W	W	W	W	W	W	W	W	W	W	W	W	W	W	W	W	W	W	W	W	W	W	W	W	W	W	W	W	W
664	254	d	strand1	39	S	S	S	S	S	S	S	S	S	S	S	S	S	S	S	S	S	S	S	S	W	W	W	W	W	W	W	W	W	W	W	W	W	W	W	W	W	W	W	W	W	W	W	W	W
664	254	d	strand2	20	S	S	S	S	S	S	S	S	S	S	S	S	S	S	S	S	S	S	S	S	S	S	W	W	W	W	W	W	W	W	W	W	W	W	W	W	W	W	W	W	W	W	W	W	W
665	255	a	strand1	3309	W	W	W	W	W	W	W	W	W	W	W	W	W	W	W	W	W	W	W	W	W	W	W	W	W	W	W	W	W	W	W	W	W	W	W	W	W	W	W	W	W	W	W	W	W
665	255	a	strand2	3309	W	W	W	W	W	W	W	W	W	W	W	W	W	W	W	W	W	W	W	W	W	W	W	W	W	W	W	W	W	W	W	W	W	W	W	W	W	W	W	W	W	W	W	W	W
666	255	b	strand1	2634	W	S	S	S	S	S	S	S	S	S	S	S	S	S	S	S	S	S	S	S	S	S	S	S	S	S	S	S	S	S	S	S	S	S	S	S	S	S	S	S	S	S	S	S	S
666	255	b	strand2	1514	W	S	S	S	S	S	S	S	S	S	S	S	S	S	S	S	S	S	S	S	W	S	S	S	S	S	S	S	S	S	S	S	S	S	S	S	S	S	S	S	S	S	S	S	S
667	255	c	strand1	3350	S	S	S	S	W	W	W	W	W	W	W	W	W	W	W	W	W	W	W	W	W	W	W	W	W	W	W	W	W	W	W	W	W	W	W	W	W	W	W	W	W	W	W	W	W
667	255	c	strand2	3350	S	S	S	S	W	W	W	W	W	W	W	W	W	W	W	W	W	W	W	W	W	W	W	W	W	W	W	W	W	W	W	W	W	W	W	W	W	W	W	W	W	W	W	W	W
668	255	d	strand1	3817	S	S	S	S	S	S	S	S	S	S	S	S	S	S	S	S	S	S	S	S	S	S	S	S	S	S	S	S	S	S	S	S	S	S	S	S	S	S	S	S	S	S	S	S	S
668	255	d	strand2	3817	S	S	S	S	S	S	S	S	S	S	S	S	S	S	S	S	S	S	S	S	S	S	S	S	S	S	S	S	S	S	S	S	S	S	S	S	S	S	S	S	S	S	S	S	S
669	258	a	strand1	3365	S	S	S	S	S	S	S	S	S	S	S	S	S	S	S	S	S	S	S	S	W	W	W	W	W	W	W	W	W	W	W	W	W	W	W	W	W	W	W	W	W	W	W	W	W
669	258	a	strand2	3365	S	S	S	S	S	S	S	S	S	S	S	S	S	S	S	S	S	S	S	S	W	W	W	W	W	W	W	W	W	W	W	W	W	W	W	W	W	W	W	W	W	W	W	W	W
670	258	b	strand1	4741	S	S	S	S	S	S	S	S	S	S	S	S	S	S	S	S	S	S	S	S	S	S	S	S	S	S	S	S	S	S	S	S	S	S	S	S	S	S	S	S	S	S	S	S	S
670	258	b	strand2	4741	S	S	S	S	S	S	S	S	S	S	S	S	S	S	S	S	S	S	S	S	S	S	S	S	S	S	S	S	S	S	S	S	S	S	S	S	S	S	S	S	S	S	S	S	S
671	258	c	strand1	3278	W	W	W	W	W	W	W	W	W	W	W	W	W	W	W	W	W	W	W	W	W	W	S	S	S	S	S	S	S	S	S	S	S	S	S	S	S	S	S	S	S	S	S	S	S
671	258	c	strand2	3278	W	W	W	W	W	W	W	W	W	W	W	W	W	W	W	W	W	W	W	W	W	W	S	S	S	S	S	S	S	S	S	S	S	S	S	S	S	S	S	S	S	S	S	S	S
672	258	d	strand1	465	W	W	W	W	W	W	W	W	W	W	W	W	W	W	W	W	W	W	W	W	W	W	W	W	W	W	W	W	W	W	W	W	W	W	W	W	W	W	W	W	W	W	W	W	W
672	258	d	strand2	465	W	W	W	W	W	W	W	W	W	W	W	W	W	W	W	W	W	W	W	W	W	W	W	W	W	W	W	W	W	W	W	W	W	W	W	W	W	W	W	W	W	W	W	W	W
673	259	a	strand1	2028	W	W	W	W	W	W	W	W	W	W	W	W	W	W	W	W	S	S	S	S	S	S	S	S	S	S	S	S	S	S	S	S	S	S	S	S	S	S	S	S	S	S	S	S	S
673	259	a	strand2	1346	W	W	W	W	W	W	W	W	W	W	W	W	W	W	W	W	W	S	S	S	S	S	S	S	S	S	S	S	S	S	S	S	S	S	S	S	S	S	S	S	S	S	S	S	S
674	259	b	strand1	477	W	W	W	W	W	W	W	W	W	W	S	S	S	S	S	S	S	S	S	W	W	W	W	W	W	W	W	W	W	W	W	W	W	W	W	W	W	W	W	W	W	W	W	W	W
674	259	b	strand2	409	W	W	W	W	W	W	W	W	W	W	W	W	W	W	W	W	W	W	W	S	S	S	S	S	S	S	S	S	S	S	S	S	S	S	S	S	S	S	S	S	S	W	W	W	W
675	259	c	strand1	3939	S	S	S	S	S	S	S	S	S	S	S	S	S	S	S	S	W	W	W	W	W	W	W	W	W	W	W	W	W	W	W	W	W	W	W	W	W	W	W	W	W	W	W	W	W
675	259	c	strand2	3939	S	S	S	S	S	S	S	S	S	S	S	S	S	S	S	S	W	W	W	W	W	W	W	W	W	W	W	W	W	W	W	W	W	W	W	W	W	W	W	W	W	W	W	W	W
676	259	d	strand1	2487	S	S	S	S	S	S	S	S	S	S	S	S	S	S	S	S	S	S	S	S	S	S	S	S	S	S	S	S	S	S	S	S	S	S	S	S	S	S	S	S	S	S	S	S	S
676	259	d	strand2	2487	S	S	S	S	S	S	S	S	S	S	S	S	S	S	S	S	S	S	S	S	S	S	S	S	S	S	S	S	S	S	S	S	S	S	S	S	S	S	S	S	S	S	S	S	S
689	267	a	strand1	2864	W	W	W	W	W	W	W	W	W	W	W	W	W	W	W	W	W	W	W	W	W	W	W	W	W	W	W	W	W	W	W	W	W	W	W	W	W	W	W	W	W	W	W	W	W
689	267	a	strand2	2864	W	W	W	W	W	W	W	W	W	W	W	W	W	W	W	W	W	W	W	W	W	W	W	W	W	W	W	W	W	W	W	W	W	W	W	W	W	W	W	W	W	W	W	W	W
690	267	b	strand1	1404	S	S	S	S	S	S	S	S	S	S	S	S	S	S	S	S	S	S	S	S	S	S	S	S	S	S	S	S	S	S	S	S	S	S	S	S	S	S	S	S	S	S	S	S	S
690	267	b	strand2	1404	S	S	S	S	S	S	S	S	S	S	S	S	S	S	S	S	S	S	S	S	S	S	S	S	S	S	S	S	S	S	S	S	S	S	S	S	S	S	S	S	S	S	S	S	S
691	267	c	strand1	784	S	S	S	S	S	S	S	S	W	W	W	W	W	W	W	S	W	W	W	W	W	W	W	W	W	W	W	W	W	W	W	W	W	W	W	W	W	W	W	W	W	W	W	W	W
691	267	c	strand2	651	S	S	S	S	S	S	S	S	S	S	W	W	W	W	W	S	W	W	W	W	W	W	W	W	W	W	W	W	W	W	W	W	W	W	W	W	W	W	W	W	W	W	W	W	W
692	267	d	strand1	2639	W	W	W	W	W	W	W	W	W	W	S	S	S	S	S	S	S	S	S	S	S	S	S	S	S	S	S	S	S	S	S	S	S	S	S	S	S	S	S	S	S	S	S	S	S
692	267	d	strand2	2639	W	W	W	W	W	W	W	W	W	W	S	S	S	S	S	S	S	S	S	S	S	S	S	S	S	S	S	S	S	S	S	S	S	S	S	S	S	S	S	S	S	S	S	S	S
701	273	a	strand1	1681	W	W	W	W	W	W	W	W	W	W	W	W	W	W	W	W	W	W	W	W	W	W	W	W	W	W	W	W	W	W	W	W	W	W	W	W	W	W	W	W	W	W	W	W	W
701	273	a	strand2	1681	W	W	W	W	W	W	W	W	W	W	W	W	W	W	W	W	W	W	W	W	W	W	W	W	W	W	W	W	W	W	W	W	W	W	W	W	W	W	W	W	W	W	W	W	W
702	273	b	strand1	1209	S	S	S	S	S	S	W	W	W	W	W	W	W	W	W	W	W	W	W	W	W	W	W	W	W	W	W	W	W	W	W	W	W	W	W	W	W	W	W	W	W	W	W	W	W
702	273	b	strand2	702	S	S	S	S	S	S	S	W	W	W	W	W	W	W	W	W	W	W	W	W	W	W	W	W	W	W	W	W	W	W	W	W	W	W	W	W	W	W	W	W	W	W	W	W	W
703	273	c	strand1	1438	S	S	S	S	S	S	S	S	S	S	S	S	S	S	S	S	S	S	S	S	W	S	S	S	S	S	S	S	S	S	S	S	S	S	S	S	S	S	S	S	S	S	S	S	S
703	273	c	strand2	196	S	S	S	S	S	S	W	W	W	W	W	W	W	W	W	W	W	W	W	W	W	W	W	W	W	W	W	W	W	W	W	W	W	W	W	W	W	W	W	W	W	W	W	W	W
704	273	d	strand1	683	W	W	W	W	W	W	S	S	S	S	S	S	S	S	S	W	W	W	W	S	S	S	S	S	S	S	S	S	S	S	S	S	S	S	S	S	S	S	S	S	S	S	S	S	S
704	273	d	strand2	317	W	W	W	W	W	W	S	S	S	S	S	S	S	S	S	W	W	W	W	S	S	S	W	S	S	S	S	S	S	S	S	S	S	S	S	S	S	S	S	S	S	S	S	S	S
705	274	a	strand1	726	W	W	W	W	W	W	W	W	W	W	S	S	S	S	S	S	S	S	S	S	S	S	S	S	S	S	S	S	S	S	S	S	S	S	S	S	S	S	S	S	S	S	S	S	S
705	274	a	strand2	410	W	W	W	W	W	W	W	W	W	W	W	W	W	W	W	W	W	W	W	W	W	W	W	S	S	S	S	S	S	S	S	S	S	S	S	S	S	S	S	S	S	S	S	S	S
706	274	b	strand1	2311	S	S	S	S	S	S	S	S	S	S	S	S	S	S	S	S	S	S	S	S	S	S	W	W	W	W	W	W	W	W	W	W	W	W	W	W	W	W	W	W	W	W	W	W	W
706	274	b	strand2	2135	S	S	S	S	S	S	S	S	S	S	S	S	S	S	S	S	S	S	S	S	S	W	W	W	W	W	W	W	W	W	W	W	W	W	W	W	W	W	W	W	W	W	W	W	W
707	274	c	strand1	2607	W	W	W	W	W	W	W	W	W	W	W	W	W	W	W	W	W	W	W	W	W	W	W	W	W	W	W	W	W	W	W	W	W	W	W	W	W	W	W	W	W	W	W	W	W
707	274	c	strand2	2607	W	W	W	W	W	W	W	W	W	W	W	W	W	W	W	W	W	W	W	W	W	W	W	W	W	W	W	W	W	W	W	W	W	W	W	W	W	W	W	W	W	W	W	W	W
708	274	d	strand1	989	S	S	S	S	S	S	S	S	S	S	S	S	S	S	S	S	S	S	S	S	S	S	S	S	S	S	S	S	S	S	S	S	S	S	S	S	S	S	S	S	S	S	S	S	S
708	274	d	strand2	989	S	S	S	S	S	S	S	S	S	S	S	S	S	S	S	S	S	S	S	S	S	S	S	S	S	S	S	S	S	S	S	S	S	S	S	S	S	S	S	S	S	S	S	S	S
709	275	a	strand1	6667	S	S	S	S	S	S	S	S	S	S	S	S	S	S	S	S	S	S	S	S	S	S	S	S	S	S	S	S	S	S	S	S	S	S	S	S	S	S	S	S	S	S	S	S	S
709	275	a	strand2	6667	S	S	S	S	S	S	S	S	S	S	S	S	S	S	S	S	S	S	S	S	S	S	S	S	S	S	S	S	S	S	S	S	S	S	S	S	S	S	S	S	S	S	S	S	S
710	275	b	strand1	2648	W	W	W	W	W	W	W	W	W	W	W	W	W	W	W	W	W	W	W	W	W	W	W	W	W	W	W	W	W	W	W	W	W	W	W	W	W	W	W	W	W	W	W	W	W
710	275	b	strand2	2648	W	W	W	W	W	W	W	W	W	W	W	W	W	W	W	W	W	W	W	W	W	W	W	W	W	W	W	W	W	W	W	W	W	W	W	W	W	W	W	W	W	W	W	W	W
711	275	c	strand1	3651	S	S	S	S	S	S	S	S	S	S	S	S	S	S	S	S	S	S	S	S	S	S	S	S	S	S	S	S	S	S	S	S	S	S	S	S	S	S	S	S	S	S	S	S	S
711	275	c	strand2	3651	S	S	S	S	S	S	S	S	S	S	S	S	S	S	S	S	S	S	S	S	S	S	S	S	S	S	S	S	S	S	S	S	S	S	S	S	S	S	S	S	S	S	S	S	S
712	275	d	strand1	2225	W	W	W	W	W	W	W	W	W	W	W	W	W	W	W	W	W	W	W	W	W	W	W	W	W	W	W	W	W	W	W	W	W	W	W	W	W	W	W	W	W	W	W	W	W
712	275	d	strand2	2225	W	W	W	W	W	W	W	W	W	W	W	W	W	W	W	W	W	W	W	W	W	W	W	W	W	W	W	W	W	W	W	W	W	W	W	W	W	W	W	W	W	W	W	W	W
721	278	a	strand1	1011	W	W	W	W	W	W	W	W	W	W	W	W	W	W	W	W	W	W	W	S	S	S	S	S	S	S	S	S	S	S	S	S	S	S	S	S	S	S	S	S	S	S	S	S	S
721	278	a	strand2	561	W	W	W	W	W	W	W	W	W	W	W	W	W	W	W	W	W	W	W	W	W	W	W	W	W	W	W	W	W	W	W	W	W	W	W	W	W	S	S	S	S	S	S	S	S
722	278	b	strand1	1444	W	W	W	W	S	S	S	S	W	W	W	W	W	W	W	W	W	W	S	W	W	W	W	S	S	S	S	S	S	S	S	S	S	S	S	S	S	S	S	S	S	S	S	S	S
722	278	b	strand2	165	W	W	W	W	W	S	W	W	W	W	W	W	W	W	W	W	W	W	S	W	W	W	W	S	S	S	S	S	S	S	S	S	S	S	S	S	S	S	S	S	S	S	S	S	S
723	278	c	strand1	4085	S	S	S	S	S	S	S	S	S	S	S	S	S	S	S	S	W	W	W	W	W	W	W	W	W	W	W	W	W	W	W	W	W	W	W	W	W	W	W	W	W	W	W	W	W
723	278	c	strand2	4085	S	S	S	S	S	S	S	S	S	S	S	S	S	S	S	S	W	W	W	W	W	W	W	W	W	W	W	W	W	W	W	W	W	W	W	W	W	W	W	W	W	W	W	W	W
724	278	d	strand1	1449	S	S	S	S	S	S	S	S	W	W	W	W	W	W	W	W	W	W	W	W	W	W	W	W	W	W	W	W	W	W	W	W	W	W	W	W	W	W	W	W	W	W	W	W	W
724	278	d	strand2	551	S	S	S	S	S	S	S	S	S	S	S	S	S	S	S	S	S	S	S	S	S	S	S	W	W	W	W	W	W	W	W	W	W	W	W	W	W	W	W	W	W	W	W	W	W
729	280	a	strand1	4036	S	S	S	S	S	S	S	S	S	S	S	S	S	S	S	S	S	S	S	S	S	S	S	S	S	S	S	S	S	S	S	S	S	S	S	S	S	S	S	S	S	S	S	S	S
729	280	a	strand2	4036	S	S	S	S	S	S	S	S	S	S	S	S	S	S	S	S	S	S	S	S	S	S	S	S	S	S	S	S	S	S	S	S	S	S	S	S	S	S	S	S	S	S	S	S	S
730	280	b	strand1	3229	S	S	S	S	S	S	S	S	S	S	S	S	S	S	S	S	S	S	S	S	S	S	S	S	S	S	S	S	S	S	S	S	S	S	S	S	S	S	S	S	S	S	S	S	S
730	280	b	strand2	3229	S	S	S	S	S	S	S	S	S	S	S	S	S	S	S	S	S	S	S	S	S	S	S	S	S	S	S	S	S	S	S	S	S	S	S	S	S	S	S	S	S	S	S	S	S
731	280	c	strand1	2941	W	W	W	W	W	W	W	W	W	W	W	W	W	W	W	W	W	W	W	W	W	W	W	W	W	W	W	W	W	W	W	W	W	W	W	W	W	W	W	W	W	W	W	W	W
731	280	c	strand2	2941	W	W	W	W	W	W	W	W	W	W	W	W	W	W	W	W	W	W	W	W	W	W	W	W	W	W	W	W	W	W	W	W	W	W	W	W	W	W	W	W	W	W	W	W	W
732	280	d	strand1	2591	W	W	W	W	W	W	W	W	W	W	W	W	W	W	W	W	W	W	W	W	W	W	W	W	W	W	W	W	W	W	W	W	W	W	W	W	W	W	W	W	W	W	W	W	W
732	280	d	strand2	2591	W	W	W	W	W	W	W	W	W	W	W	W	W	W	W	W	W	W	W	W	W	W	W	W	W	W	W	W	W	W	W	W	W	W	W	W	W	W	W	W	W	W	W	W	W
733	281	a	strand1	816	W	W	W	W	W	W	W	W	W	W	W	W	W	W	W	W	W	W	W	W	W	W	W	W	W	W	W	W	W	W	W	W	W	W	W	W	W	W	W	W	W	W	W	W	W
733	281	a	strand2	816	W	W	W	W	W	W	W	W	W	W	W	W	W	W	W	W	W	W	W	W	W	W	W	W	W	W	W	W	W	W	W	W	W	W	W	W	W	W	W	W	W	W	W	W	W
734	281	b	strand1	2896	S	S	S	S	S	S	S	S	S	S	S	S	S	S	S	S	S	S	S	S	S	S	S	S	S	S	S	S	S	S	W	S	S	S	W	S	S	S	S	S	S	S	S	S	S
734	281	b	strand2	2896	S	S	S	S	S	S	S	S	S	S	S	S	S	S	S	S	S	S	S	S	S	S	S	S	S	S	S	S	S	S	W	S	S	S	W	S	S	S	S	S	S	S	S	S	S
735	281	c	strand1	1357	S	S	S	S	S	S	S	S	S	S	S	S	S	S	S	S	S	S	S	S	S	S	S	S	S	S	S	S	S	S	W	S	S	S	W	S	S	S	S	S	S	S	S	S	S
735	281	c	strand2	478	W	W	W	W	W	W	W	W	W	W	W	W	W	W	W	W	W	W	W	W	W	W	W	S	W	S	S	S	S	S	S	S	S	S	W	W	W	W	W	W	W	S	S	S	S
736	281	d	strand1	2540	S	S	S	S	S	S	S	S	S	S	S	S	S	S	S	S	S	S	S	S	S	S	S	S	S	S	S	S	S	S	S	S	S	S	S	S	S	S	S	S	W	W	W	W	W
736	281	d	strand2	2540	S	S	S	S	S	S	S	S	S	S	S	S	S	S	S	S	S	S	S	S	S	S	S	S	S	S	S	S	S	S	S	S	S	S	S	S	S	S	S	S	W	W	W	W	W
737	282	a	strand1	2463	S	S	S	S	S	S	S	S	S	S	S	S	S	S	S	S	S	S	S	S	S	S	S	S	S	S	S	S	S	S	S	S	S	S	S	S	S	S	S	S	S	S	S	S	S
737	282	a	strand2	2463	S	S	S	S	S	S	S	S	S	S	S	S	S	S	S	S	S	S	S	S	S	S	S	S	S	S	S	S	S	S	S	S	S	S	S	S	S	S	S	S	S	S	S	S	S
738	282	b	strand1	1920	W	W	W	W	W	W	W	W	W	W	W	W	W	W	W	W	W	W	W	W	W	W	W	W	W	W	W	W	W	W	W	W	W	W	W	W	W	W	W	W	W	W	W	W	W
738	282	b	strand2	1920	W	W	W	W	W	W	W	W	W	W	W	W	W	W	W	W	W	W	W	W	W	W	W	W	W	W	W	W	W	W	W	W	W	W	W	W	W	W	W	W	W	W	W	W	W
739	282	c	strand1	2178	W	W	W	W	W	W	W	W	W	W	W	W	W	W	W	W	W	W	W	W	W	W	W	W	W	W	W	W	W	W	W	W	W	W	W	W	W	W	W	W	W	W	W	W	W
739	282	c	strand2	2178	W	W	W	W	W	W	W	W	W	W	W	W	W	W	W	W	W	W	W	W	W	W	W	W	W	W	W	W	W	W	W	W	W	W	W	W	W	W	W	W	W	W	W	W	W
740	282	d	strand1	2513	S	S	S	S	S	S	S	S	S	S	S	S	S	S	S	S	S	S	S	S	S	S	S	S	S	S	S	S	S	S	S	S	S	S	S	S	S	S	S	S	S	S	S	S	S
740	282	d	strand2	2513	S	S	S	S	S	S	S	S	S	S	S	S	S	S	S	S	S	S	S	S	S	S	S	S	S	S	S	S	S	S	S	S	S	S	S	S	S	S	S	S	S	S	S	S	S
749	288	a	strand1	1436	S	S	S	S	S	S	S	S	S	S	S	S	S	S	S	S	S	S	S	S	S	S	S	S	S	S	S	S	S	W	W	W	W	W	W	W	W	W	W	W	W	W	W	W	W
749	288	a	strand2	556	S	S	S	S	S	S	S	S	S	S	S	S	S	S	S	S	S	S	S	S	S	S	S	S	S	S	S	S	S	S	S	S	S	W	W	W	W	W	W	W	W	W	W	W	W
750	288	b	strand1	681	W	W	W	W	W	W	W	W	W	W	W	W	W	W	W	W	W	W	W	W	W	W	W	W	W	W	W	W	W	W	W	W	W	W	W	W	W	W	W	W	W	W	W	W	W
750	288	b	strand2	681	W	W	W	W	W	W	W	W	W	W	W	W	W	W	W	W	W	W	W	W	W	W	W	W	W	W	W	W	W	W	W	W	W	W	W	W	W	W	W	W	W	W	W	W	W
751	288	c	strand1	550	W	W	W	W	W	W	W	W	W	W	W	W	W	W	W	W	W	W	W	W	W	W	W	W	W	W	W	W	W	W	W	W	W	W	W	W	W	W	W	W	W	W	W	W	W
751	288	c	strand2	297	W	W	W	W	W	W	W	W	W	W	W	W	W	W	W	W	W	W	W	W	S	S	S	W	W	W	W	W	S	S	S	S	S	S	S	S	S	S	S	S	S	S	S	S	S
752	288	d	strand1	2038	S	S	S	S	S	S	S	S	S	S	S	S	S	S	S	S	S	S	S	S	S	S	S	S	S	S	S	S	S	S	S	S	S	S	S	S	S	S	S	S	S	S	S	S	S
752	288	d	strand2	2038	S	S	S	S	S	S	S	S	S	S	S	S	S	S	S	S	S	S	S	S	S	S	S	S	S	S	S	S	S	S	S	S	S	S	S	S	S	S	S	S	S	S	S	S	S
753	289	a	strand1	1279	S	S	S	S	S	S	S	S	S	S	S	S	S	S	S	S	S	S	S	S	S	S	S	S	S	S	S	S	S	S	S	S	S	S	S	S	S	S	S	S	S	S	S	S	S
753	289	a	strand2	1279	S	S	S	S	S	S	S	S	S	S	S	S	S	S	S	S	S	S	S	S	S	S	S	S	S	S	S	S	S	S	S	S	S	S	S	S	S	S	S	S	S	S	S	S	S
754	289	b	strand1	1743	W	W	W	W	W	W	W	W	W	W	W	W	W	W	W	W	W	W	W	W	W	W	W	W	W	W	W	W	W	W	W	W	W	W	W	W	W	W	W	W	W	W	W	W	W
754	289	b	strand2	1743	W	W	W	W	W	W	W	W	W	W	W	W	W	W	W	W	W	W	W	W	W	W	W	W	W	W	W	W	W	W	W	W	W	W	W	W	W	W	W	W	W	W	W	W	W
755	289	c	strand1	2438	S	S	S	S	S	S	S	S	S	S	S	S	S	S	S	S	S	S	S	S	S	S	S	S	S	S	S	S	S	S	S	S	S	S	S	S	S	S	S	S	S	S	S	S	S
755	289	c	strand2	2438	S	S	S	S	S	S	S	S	S	S	S	S	S	S	S	S	S	S	S	S	S	S	S	S	S	S	S	S	S	S	S	S	S	S	S	S	S	S	S	S	S	S	S	S	S
756	289	d	strand1	2277	W	W	W	W	W	W	W	W	W	W	W	W	W	W	W	W	W	W	W	W	W	W	W	W	W	W	W	W	W	W	W	W	W	W	W	W	W	W	W	W	W	W	W	W	W
756	289	d	strand2	2277	W	W	W	W	W	W	W	W	W	W	W	W	W	W	W	W	W	W	W	W	W	W	W	W	W	W	W	W	W	W	W	W	W	W	W	W	W	W	W	W	W	W	W	W	W
765	294	a	strand1	913	W	W	W	W	W	W	W	W	W	W	W	W	W	W	W	W	W	W	W	W	W	W	W	W	W	W	W	W	W	W	W	W	W	W	W	W	W	W	W	W	W	W	W	W	W
765	294	a	strand2	913	W	W	W	W	W	W	W	W	W	W	W	W	W	W	W	W	W	W	W	W	W	W	W	W	W	W	W	W	W	W	W	W	W	W	W	W	W	W	W	W	W	W	W	W	W
766	294	b	strand1	2074	S	S	S	S	S	S	S	S	S	S	S	S	S	S	S	S	S	S	S	S	S	S	S	S	S	S	S	S	S	S	S	S	S	S	S	S	S	S	S	S	S	S	S	S	S
766	294	b	strand2	2074	S	S	S	S	S	S	S	S	S	S	S	S	S	S	S	S	S	S	S	S	S	S	S	S	S	S	S	S	S	S	S	S	S	S	S	S	S	S	S	S	S	S	S	S	S
767	294	c	strand1	1972	S	S	S	S	S	S	S	S	S	S	S	S	S	S	S	S	S	S	S	S	S	S	S	S	S	S	S	S	S	S	S	S	S	S	S	S	S	S	S	S	S	S	S	S	S
767	294	c	strand2	894	S	S	S	S	S	S	S	S	S	S	S	S	S	S	S	S	S	S	S	S	W	W	S	S	S	S	S	S	S	S	S	S	S	S	S	S	S	S	S	S	S	S	S	S	S
768	294	d	strand1	2362	W	W	W	W	W	W	W	W	W	W	W	W	W	W	W	W	W	W	W	W	W	W	W	W	W	W	W	W	W	W	W	W	W	W	W	W	W	W	W	W	W	W	W	W	W
768	294	d	strand2	2362	W	W	W	W	W	W	W	W	W	W	W	W	W	W	W	W	W	W	W	W	W	W	W	W	W	W	W	W	W	W	W	W	W	W	W	W	W	W	W	W	W	W	W	W	W
769	296	a	strand1	3816	W	W	W	W	W	W	W	W	W	W	W	W	W	W	W	W	W	W	W	W	W	W	W	W	W	W	W	W	W	W	W	W	W	W	W	W	W	W	W	W	W	W	W	W	W
769	296	a	strand2	3816	W	W	W	W	W	W	W	W	W	W	W	W	W	W	W	W	W	W	W	W	W	W	W	W	W	W	W	W	W	W	W	W	W	W	W	W	W	W	W	W	W	W	W	W	W
770	296	b	strand1	3405	W	W	W	W	W	W	S	S	S	S	S	S	S	S	S	S	S	S	S	S	W	W	W	S	S	W	W	W	W	W	W	W	W	W	W	W	W	W	W	W	W	W	W	W	W
770	296	b	strand2	1869	W	W	W	W	W	W	S	S	S	S	S	S	S	S	S	S	S	S	S	S	W	W	W	W	W	W	W	W	W	W	W	W	W	W	W	W	W	W	W	W	W	W	W	W	W
771	296	c	strand1	2562	W	W	W	W	W	W	W	W	W	W	W	W	W	W	W	W	S	S	S	S	S	S	S	S	S	S	S	S	S	S	S	S	S	S	S	S	S	S	S	S	S	S	S	S	S
771	296	c	strand2	1487	W	S	S	S	S	S	W	W	W	W	W	W	W	W	W	W	S	S	S	S	S	S	S	S	S	S	S	S	S	S	S	S	S	S	S	S	S	S	S	S	S	S	S	S	S
772	296	d	strand1	5271	S	S	S	S	S	S	S	S	S	S	S	S	S	S	S	S	S	S	S	S	S	S	S	S	S	S	S	S	S	S	S	S	S	S	S	S	S	S	S	S	S	S	S	S	S
772	296	d	strand2	5271	S	S	S	S	S	S	S	S	S	S	S	S	S	S	S	S	S	S	S	S	S	S	S	S	S	S	S	S	S	S	S	S	S	S	S	S	S	S	S	S	S	S	S	S	S
777	300	a	strand1	4421	S	S	S	S	S	S	S	S	S	S	S	S	S	S	S	S	S	S	S	S	S	S	S	S	S	S	S	S	S	S	S	S	S	S	S	S	S	S	S	S	S	S	S	S	S
777	300	a	strand2	4421	S	S	S	S	S	S	S	S	S	S	S	S	S	S	S	S	S	S	S	S	S	S	S	S	S	S	S	S	S	S	S	S	S	S	S	S	S	S	S	S	S	S	S	S	S
778	300	b	strand1	4293	W	W	W	W	W	W	W	W	W	W	W	W	W	W	W	W	W	W	W	W	W	W	W	W	W	W	W	W	W	W	W	W	W	W	W	W	W	W	W	W	W	W	W	W	W
778	300	b	strand2	4293	W	W	W	W	W	W	W	W	W	W	W	W	W	W	W	W	W	W	W	W	W	W	W	W	W	W	W	W	W	W	W	W	W	W	W	W	W	W	W	W	W	W	W	W	W
779	300	c	strand1	4557	S	S	S	S	S	S	S	S	S	S	S	S	S	S	S	S	S	S	S	S	S	S	S	S	S	S	S	S	S	S	S	S	S	S	S	S	S	S	S	S	S	S	S	S	S
779	300	c	strand2	4557	S	S	S	S	S	S	S	S	S	S	S	S	S	S	S	S	S	S	S	S	S	S	S	S	S	S	S	S	S	S	S	S	S	S	S	S	S	S	S	S	S	S	S	S	S
780	300	d	strand1	4558	W	W	W	W	W	W	W	W	W	W	W	W	W	W	W	W	W	W	W	W	W	W	W	W	W	W	W	W	W	W	W	W	W	W	W	W	W	W	W	W	W	W	W	W	W
780	300	d	strand2	4558	W	W	W	W	W	W	W	W	W	W	W	W	W	W	W	W	W	W	W	W	W	W	W	W	W	W	W	W	W	W	W	W	W	W	W	W	W	W	W	W	W	W	W	W	W
785	302	a	strand1	2792	S	S	S	S	S	S	S	S	S	S	S	S	S	S	S	S	S	S	S	S	S	S	S	S	S	S	S	S	S	S	S	S	S	S	S	S	S	S	S	S	S	S	S	S	S
785	302	a	strand2	2792	S	S	S	S	S	S	S	S	S	S	S	S	S	S	S	S	S	S	S	S	S	S	S	S	S	S	S	S	S	S	S	S	S	S	S	S	S	S	S	S	S	S	S	S	S
786	302	b	strand1	3985	S	S	S	S	S	S	S	S	S	S	S	S	S	S	W	W	W	W	W	W	W	W	W	W	W	W	W	W	W	W	W	W	W	W	W	W	W	W	W	W	W	W	W	W	W
786	302	b	strand2	3985	S	S	S	S	S	S	S	S	S	S	S	S	S	S	W	W	W	W	W	W	W	W	W	W	W	W	W	W	W	W	W	W	W	W	W	W	W	W	W	W	W	W	W	W	W
787	302	c	strand1	2654	W	W	W	W	W	W	W	W	W	W	W	W	W	W	W	W	S	S	S	S	S	S	S	S	S	S	S	S	S	S	S	S	S	S	S	S	S	S	S	S	S	S	S	S	S
787	302	c	strand2	2654	W	W	W	W	W	W	W	W	W	W	W	W	W	W	W	W	S	S	S	S	S	S	S	S	S	S	S	S	S	S	S	S	S	S	S	S	S	S	S	S	S	S	S	S	S
788	302	d	strand1	2822	W	W	W	W	W	W	W	W	W	W	W	W	W	W	W	W	W	W	W	W	W	W	W	W	W	W	W	W	W	W	W	W	W	W	W	W	W	W	W	W	W	W	W	W	W
788	302	d	strand2	2822	W	W	W	W	W	W	W	W	W	W	W	W	W	W	W	W	W	W	W	W	W	W	W	W	W	W	W	W	W	W	W	W	W	W	W	W	W	W	W	W	W	W	W	W	W
789	303	a	strand1	2323	W	W	W	W	W	W	W	W	W	W	W	W	W	W	W	W	W	W	W	W	W	W	W	W	W	W	W	W	W	W	W	W	W	W	W	W	W	W	W	W	W	W	W	W	W
789	303	a	strand2	2323	W	W	W	W	W	W	W	W	W	W	W	W	W	W	W	W	W	W	W	W	W	W	W	W	W	W	W	W	W	W	W	W	W	W	W	W	W	W	W	W	W	W	W	W	W
790	303	b	strand1	2791	S	S	S	S	S	S	S	S	S	S	S	S	S	S	S	S	S	S	S	S	S	S	S	S	S	S	S	S	S	S	S	S	S	S	S	S	S	S	S	S	S	S	S	S	S
790	303	b	strand2	2791	S	S	S	S	S	S	S	S	S	S	S	S	S	S	S	S	S	S	S	S	S	S	S	S	S	S	S	S	S	S	S	S	S	S	S	S	S	S	S	S	S	S	S	S	S
791	303	c	strand1	2944	S	S	S	S	S	S	S	S	S	S	S	S	S	S	S	S	S	S	S	S	S	S	S	S	S	S	S	S	S	S	S	S	S	S	S	S	S	S	S	S	S	S	S	S	S
791	303	c	strand2	2944	S	S	S	S	S	S	S	S	S	S	S	S	S	S	S	S	S	S	S	S	S	S	S	S	S	S	S	S	S	S	S	S	S	S	S	S	S	S	S	S	S	S	S	S	S
792	303	d	strand1	586	W	W	W	W	W	W	W	W	W	W	W	W	W	W	W	W	W	W	W	W	W	W	W	W	W	W	W	W	W	W	W	W	W	W	W	W	W	W	W	W	W	W	W	W	W
792	303	d	strand2	586	W	W	W	W	W	W	W	W	W	W	W	W	W	W	W	W	W	W	W	W	W	W	W	W	W	W	W	W	W	W	W	W	W	W	W	W	W	W	W	W	W	W	W	W	W
793	304	a	strand1	2839	W	W	W	W	W	W	W	W	W	W	W	W	W	W	W	W	W	W	W	W	W	W	W	W	W	W	W	W	W	W	W	W	W	W	W	W	W	W	W	W	W	W	W	W	W
793	304	a	strand2	2839	W	W	W	W	W	W	W	W	W	W	W	W	W	W	W	W	W	W	W	W	W	W	W	W	W	W	W	W	W	W	W	W	W	W	W	W	W	W	W	W	W	W	W	W	W
794	304	b	strand1	1523	S	S	S	S	S	S	S	S	S	S	S	S	S	S	S	S	S	S	S	S	S	S	S	S	S	S	S	S	S	S	S	S	S	S	S	S	S	S	S	S	S	S	S	S	S
794	304	b	strand2	1523	S	S	S	S	S	S	S	S	S	S	S	S	S	S	S	S	S	S	S	S	S	S	S	S	S	S	S	S	S	S	S	S	S	S	S	S	S	S	S	S	S	S	S	S	S
795	304	c	strand1	3557	S	S	S	S	S	S	S	S	S	S	S	S	S	S	S	S	S	S	S	S	S	S	S	S	S	S	S	S	S	S	S	S	S	S	S	S	S	S	S	S	S	S	S	S	S
795	304	c	strand2	3557	S	S	S	S	S	S	S	S	S	S	S	S	S	S	S	S	S	S	S	S	S	S	S	S	S	S	S	S	S	S	S	S	S	S	S	S	S	S	S	S	S	S	S	S	S
796	304	d	strand1	2685	W	W	W	W	W	W	W	W	W	W	W	W	W	W	W	W	W	W	W	W	W	W	W	W	W	W	W	W	W	W	W	W	W	W	W	W	W	W	W	W	W	W	W	W	W
796	304	d	strand2	2685	W	W	W	W	W	W	W	W	W	W	W	W	W	W	W	W	W	W	W	W	W	W	W	W	W	W	W	W	W	W	W	W	W	W	W	W	W	W	W	W	W	W	W	W	W
801	307	a	strand1	4122	W	W	W	W	W	W	W	W	W	W	W	W	W	W	W	W	W	W	W	S	S	S	S	S	S	S	S	S	S	S	S	S	S	S	S	S	S	S	S	S	S	S	S	S	S
801	307	a	strand2	4122	W	W	W	W	W	W	W	W	W	W	W	W	W	W	W	W	W	W	W	S	S	S	S	S	S	S	S	S	S	S	S	S	S	S	S	S	S	S	S	S	S	S	S	S	S
802	307	b	strand1	3441	S	S	S	S	S	S	S	S	S	S	S	S	S	S	S	S	S	S	S	S	S	S	S	S	S	S	S	S	S	S	S	S	S	S	S	S	S	S	S	S	S	S	S	S	S
802	307	b	strand2	3441	S	S	S	S	S	S	S	S	S	S	S	S	S	S	S	S	S	S	S	S	S	S	S	S	S	S	S	S	S	S	S	S	S	S	S	S	S	S	S	S	S	S	S	S	S
803	307	c	strand1	4121	W	W	W	W	W	W	W	W	W	W	W	W	W	W	W	W	W	W	W	W	W	W	W	W	W	W	W	W	W	W	W	W	W	W	W	W	W	W	W	W	W	W	W	W	W
803	307	c	strand2	4121	W	W	W	W	W	W	W	W	W	W	W	W	W	W	W	W	W	W	W	W	W	W	W	W	W	W	W	W	W	W	W	W	W	W	W	W	W	W	W	W	W	W	W	W	W
804	307	d	strand1	2123	S	S	S	S	S	S	S	S	S	S	S	S	S	S	S	S	W	W	W	W	W	W	W	W	W	W	W	W	W	W	W	W	W	W	W	W	W	W	W	W	W	W	W	W	W
804	307	d	strand2	1297	S	S	S	S	S	S	S	S	S	S	W	S	S	S	S	S	W	W	W	W	W	W	W	W	W	W	W	W	W	W	W	W	W	W	W	W	W	W	W	W	W	W	W	W	W
805	310	a	strand1	4002	S	S	S	S	S	S	S	S	S	S	S	S	S	S	S	S	S	S	S	S	S	S	S	S	S	S	S	S	S	S	S	S	S	S	S	S	S	S	S	S	S	S	S	S	S
805	310	a	strand2	4002	S	S	S	S	S	S	S	S	S	S	S	S	S	S	S	S	S	S	S	S	S	S	S	S	S	S	S	S	S	S	S	S	S	S	S	S	S	S	S	S	S	S	S	S	S
806	310	b	strand1	2782	W	W	W	W	W	W	W	W	W	W	W	W	W	W	W	W	W	W	W	W	S	S	S	S	S	S	S	S	S	S	S	S	S	S	S	S	S	S	S	S	S	S	S	S	S
806	310	b	strand2	815	W	W	W	W	W	W	W	W	W	W	W	W	W	W	W	W	W	W	W	W	W	W	S	S	S	S	S	S	S	S	S	S	S	S	S	S	S	S	S	S	S	S	S	S	S
807	310	c	strand1	4540	S	S	S	S	S	S	S	S	S	S	S	S	S	S	S	S	W	W	W	W	W	W	W	W	W	W	W	W	W	W	W	W	W	W	W	W	W	W	W	W	W	W	W	W	W
807	310	c	strand2	4540	S	S	S	S	S	S	S	S	S	S	S	S	S	S	S	S	W	W	W	W	W	W	W	W	W	W	W	W	W	W	W	W	W	W	W	W	W	W	W	W	W	W	W	W	W
808	310	d	strand1	3666	W	W	W	W	W	W	W	W	W	W	W	W	W	W	W	W	W	W	W	W	W	W	W	W	W	W	W	W	W	W	W	W	W	W	W	W	W	W	W	W	W	W	W	W	W
808	310	d	strand2	3666	W	W	W	W	W	W	W	W	W	W	W	W	W	W	W	W	W	W	W	W	W	W	W	W	W	W	W	W	W	W	W	W	W	W	W	W	W	W	W	W	W	W	W	W	W
809	311	a	strand1	2790	W	W	W	W	W	W	W	W	W	W	W	W	W	W	W	W	W	W	W	W	W	W	W	W	W	W	W	S	S	S	S	S	S	S	S	S	S	S	S	S	S	S	S	S	S
809	311	a	strand2	2790	W	W	W	W	W	W	W	W	W	W	W	W	W	W	W	W	W	W	W	W	W	W	W	W	W	W	W	S	S	S	S	S	S	S	S	S	S	S	S	S	S	S	S	S	S
810	311	b	strand1	3834	S	S	S	S	S	S	S	S	S	S	S	S	S	S	S	S	S	S	S	S	S	S	S	S	S	S	S	W	W	W	W	W	W	W	W	W	W	W	W	W	W	W	W	W	W
810	311	b	strand2	3834	S	S	S	S	S	S	S	S	S	S	S	S	S	S	S	S	S	S	S	S	S	S	S	S	S	S	S	W	W	W	W	W	W	W	W	W	W	W	W	W	W	W	W	W	W
811	311	c	strand1	3189	W	W	W	W	W	W	W	W	W	W	W	W	W	W	W	W	W	W	W	W	W	W	W	W	W	W	W	W	W	W	W	W	W	W	W	W	W	W	W	W	W	W	W	W	W
811	311	c	strand2	3189	W	W	W	W	W	W	W	W	W	W	W	W	W	W	W	W	W	W	W	W	W	W	W	W	W	W	W	W	W	W	W	W	W	W	W	W	W	W	W	W	W	W	W	W	W
812	311	d	strand1	6370	S	S	S	S	S	S	S	S	S	S	S	S	S	S	S	S	S	S	S	S	S	S	S	S	S	S	S	S	S	S	S	S	S	S	S	S	S	S	S	S	S	S	S	S	S
812	311	d	strand2	6370	S	S	S	S	S	S	S	S	S	S	S	S	S	S	S	S	S	S	S	S	S	S	S	S	S	S	S	S	S	S	S	S	S	S	S	S	S	S	S	S	S	S	S	S	S
817	315	a	strand1	1661	S	S	S	S	S	S	S	S	S	S	S	S	S	S	S	W	S	W	W	W	W	W	W	W	W	W	W	W	W	W	W	W	W	W	W	W	W	W	W	W	W	W	W	W	W
817	315	a	strand2	1661	S	S	S	S	S	S	S	S	S	S	S	S	S	S	S	W	S	W	W	W	W	W	W	W	W	W	W	W	W	W	W	W	W	W	W	W	W	W	W	W	W	W	W	W	W
818	315	b	strand1	664	W	W	W	W	W	W	W	W	W	W	W	W	W	W	W	W	W	W	W	W	S	S	S	S	S	S	W	W	W	W	W	W	W	W	W	W	W	W	W	W	W	W	W	W	W
818	315	b	strand2	280	W	W	W	W	W	W	W	W	W	W	S	S	S	S	S	S	S	W	W	W	W	W	W	W	W	W	W	W	W	W	W	W	W	W	W	W	W	W	W	W	W	W	W	W	W
819	315	c	strand1	1721	S	S	S	S	S	S	S	S	S	S	S	S	S	S	S	S	S	S	S	S	S	S	S	S	S	S	S	S	S	S	S	S	S	S	S	S	S	S	S	S	S	S	S	S	S
819	315	c	strand2	1721	S	S	S	S	S	S	S	S	S	S	S	S	S	S	S	S	S	S	S	S	S	S	S	S	S	S	S	S	S	S	S	S	S	S	S	S	S	S	S	S	S	S	S	S	S
820	315	d	strand1	632	W	W	W	W	W	W	W	W	W	W	W	W	W	W	W	W	S	S	S	S	S	S	S	S	S	S	S	S	S	S	S	S	S	S	S	S	S	S	S	S	S	S	S	S	S
820	315	d	strand2	421	W	W	W	W	W	W	W	W	S	S	S	S	S	S	S	S	S	S	S	S	S	S	S	S	S	S	S	S	S	S	S	S	S	S	S	S	S	S	S	S	S	S	S	S	S
825	323	a	strand1	3578	S	S	S	S	S	S	S	S	S	S	S	S	S	S	S	S	S	S	S	S	S	S	S	S	S	S	S	S	S	S	S	S	S	S	S	S	S	S	S	S	S	S	S	S	S
825	323	a	strand2	3578	S	S	S	S	S	S	S	S	S	S	S	S	S	S	S	S	S	S	S	S	S	S	S	S	S	S	S	S	S	S	S	S	S	S	S	S	S	S	S	S	S	S	S	S	S
826	323	b	strand1	8079	S	S	S	S	S	S	S	S	S	S	S	S	S	S	S	S	S	S	S	S	S	S	S	S	S	S	S	S	S	S	S	S	S	S	S	S	S	S	S	S	S	S	S	S	S
826	323	b	strand2	8079	S	S	S	S	S	S	S	S	S	S	S	S	S	S	S	S	S	S	S	S	S	S	S	S	S	S	S	S	S	S	S	S	S	S	S	S	S	S	S	S	S	S	S	S	S
827	323	c	strand1	4004	W	W	W	W	W	W	W	W	W	W	W	W	W	W	W	W	W	W	W	W	W	W	W	W	W	W	W	W	W	W	W	W	W	W	W	W	W	W	W	W	W	W	W	W	W
827	323	c	strand2	4004	W	W	W	W	W	W	W	W	W	W	W	W	W	W	W	W	W	W	W	W	W	W	W	W	W	W	W	W	W	W	W	W	W	W	W	W	W	W	W	W	W	W	W	W	W
828	323	d	strand1	2842	W	W	W	W	W	W	W	W	W	W	W	W	W	W	W	W	W	W	W	W	W	W	W	W	W	W	W	W	W	W	W	W	W	W	W	W	W	W	W	W	W	W	W	W	W
828	323	d	strand2	2842	W	W	W	W	W	W	W	W	W	W	W	W	W	W	W	W	W	W	W	W	W	W	W	W	W	W	W	W	W	W	W	W	W	W	W	W	W	W	W	W	W	W	W	W	W
829	324	a	strand1	3578	W	W	W	W	W	W	W	W	W	W	W	W	W	W	W	W	W	W	W	W	W	W	W	W	W	W	W	W	W	W	W	W	W	W	W	W	W	W	W	W	W	W	W	W	W
829	324	a	strand2	3578	W	W	W	W	W	W	W	W	W	W	W	W	W	W	W	W	W	W	W	W	W	W	W	W	W	W	W	W	W	W	W	W	W	W	W	W	W	W	W	W	W	W	W	W	W
830	324	b	strand1	2183	W	W	W	W	W	W	W	W	W	W	W	W	W	W	W	W	W	W	W	W	W	W	W	W	W	W	W	W	W	W	W	W	W	W	W	W	W	W	W	W	W	W	W	W	W
830	324	b	strand2	2183	W	W	W	W	W	W	W	W	W	W	W	W	W	W	W	W	W	W	W	W	W	W	W	W	W	W	W	W	W	W	W	W	W	W	W	W	W	W	W	W	W	W	W	W	W
831	324	c	strand1	4086	S	S	S	S	S	S	S	S	S	S	S	S	S	S	S	S	S	S	S	S	S	S	S	S	S	S	S	S	S	S	S	S	S	S	S	S	S	S	S	S	S	S	S	S	S
831	324	c	strand2	4086	S	S	S	S	S	S	S	S	S	S	S	S	S	S	S	S	S	S	S	S	S	S	S	S	S	S	S	S	S	S	S	S	S	S	S	S	S	S	S	S	S	S	S	S	S
832	324	d	strand1	849	S	S	S	S	S	S	S	S	S	S	S	S	S	S	S	S	S	S	S	S	S	S	S	S	S	S	S	S	S	S	S	S	S	S	S	S	S	S	S	S	S	S	S	S	S
832	324	d	strand2	655	S	S	S	S	S	S	S	S	S	S	S	S	S	S	S	S	S	S	W	W	S	S	S	S	S	S	S	S	S	S	S	S	S	S	S	S	S	S	S	S	S	S	S	S	S
833	325	a	strand1	3189	W	W	W	W	W	W	W	W	W	W	W	W	W	W	W	W	W	W	W	W	W	W	W	W	W	W	W	W	W	W	W	W	W	W	W	W	W	W	W	W	W	W	W	W	W
833	325	a	strand2	3189	W	W	W	W	W	W	W	W	W	W	W	W	W	W	W	W	W	W	W	W	W	W	W	W	W	W	W	W	W	W	W	W	W	W	W	W	W	W	W	W	W	W	W	W	W
834	325	b	strand1	7124	S	S	S	S	S	S	S	S	S	S	S	S	S	S	S	S	S	S	S	S	S	S	S	S	S	S	S	S	S	S	S	S	S	S	S	S	S	S	S	S	S	S	S	S	S
834	325	b	strand2	7124	S	S	S	S	S	S	S	S	S	S	S	S	S	S	S	S	S	S	S	S	S	S	S	S	S	S	S	S	S	S	S	S	S	S	S	S	S	S	S	S	S	S	S	S	S
835	325	c	strand1	4452	W	W	W	W	W	W	W	W	W	W	W	W	W	W	W	W	W	W	W	W	W	W	W	W	W	W	W	W	W	W	W	W	W	W	W	W	W	W	W	W	W	W	W	W	W
835	325	c	strand2	4452	W	W	W	W	W	W	W	W	W	W	W	W	W	W	W	W	W	W	W	W	W	W	W	W	W	W	W	W	W	W	W	W	W	W	W	W	W	W	W	W	W	W	W	W	W
836	325	d	strand1	2963	S	S	S	S	S	S	S	S	S	S	S	S	S	S	S	S	S	S	S	S	S	S	S	S	S	S	S	S	S	S	S	S	S	S	S	S	S	S	S	S	S	S	S	S	S
836	325	d	strand2	1249	S	S	S	S	S	S	S	S	S	S	S	S	S	S	S	S	S	S	S	W	S	S	S	S	S	S	S	S	S	S	S	S	S	S	S	S	S	S	S	S	S	S	S	S	S
837	326	a	strand1	4794	S	S	S	S	S	S	S	S	S	S	S	S	S	S	S	S	S	S	S	S	S	S	S	S	S	S	S	S	S	S	S	S	S	S	S	S	S	S	S	S	S	S	S	S	S
837	326	a	strand2	4794	S	S	S	S	S	S	S	S	S	S	S	S	S	S	S	S	S	S	S	S	S	S	S	S	S	S	S	S	S	S	S	S	S	S	S	S	S	S	S	S	S	S	S	S	S
838	326	b	strand1	3220	W	W	W	W	W	W	W	W	W	W	W	W	W	W	W	W	W	W	W	W	W	W	W	W	W	W	W	W	W	W	W	W	W	W	W	W	W	W	W	W	W	W	W	W	W
838	326	b	strand2	3220	W	W	W	W	W	W	W	W	W	W	W	W	W	W	W	W	W	W	W	W	W	W	W	W	W	W	W	W	W	W	W	W	W	W	W	W	W	W	W	W	W	W	W	W	W
839	326	c	strand1	3907	S	S	S	S	S	S	S	S	S	S	S	S	S	S	S	S	S	S	S	S	S	S	S	S	S	S	S	S	S	S	S	S	S	S	S	S	S	S	S	S	S	S	S	S	S
839	326	c	strand2	3907	S	S	S	S	S	S	S	S	S	S	S	S	S	S	S	S	S	S	S	S	S	S	S	S	S	S	S	S	S	S	S	S	S	S	S	S	S	S	S	S	S	S	S	S	S
840	326	d	strand1	1216	W	W	W	W	W	W	W	W	W	W	W	W	W	W	W	W	W	W	W	W	W	W	W	W	W	W	W	W	W	W	W	W	W	W	W	W	W	W	W	W	W	W	W	W	W
840	326	d	strand2	1216	W	W	W	W	W	W	W	W	W	W	W	W	W	W	W	W	W	W	W	W	W	W	W	W	W	W	W	W	W	W	W	W	W	W	W	W	W	W	W	W	W	W	W	W	W
841	328	a	strand1	2715	W	W	W	W	W	W	W	W	W	W	W	W	W	W	W	W	W	W	W	W	W	W	W	W	W	W	W	W	W	W	W	W	W	W	W	W	W	W	W	W	W	W	W	W	W
841	328	a	strand2	2715	W	W	W	W	W	W	W	W	W	W	W	W	W	W	W	W	W	W	W	W	W	W	W	W	W	W	W	W	W	W	W	W	W	W	W	W	W	W	W	W	W	W	W	W	W
842	328	b	strand1	5029	W	W	W	W	W	W	W	W	W	W	W	W	W	W	W	W	W	W	W	W	W	W	W	W	W	W	W	W	W	W	W	W	W	W	W	W	W	W	W	W	W	W	W	W	W
842	328	b	strand2	5029	W	W	W	W	W	W	W	W	W	W	W	W	W	W	W	W	W	W	W	W	W	W	W	W	W	W	W	W	W	W	W	W	W	W	W	W	W	W	W	W	W	W	W	W	W
843	328	c	strand1	4156	S	S	S	S	S	S	S	S	S	S	S	S	S	S	S	S	S	S	S	S	S	S	S	S	S	S	S	S	S	S	S	S	S	S	S	S	S	S	S	S	S	S	S	S	S
843	328	c	strand2	4156	S	S	S	S	S	S	S	S	S	S	S	S	S	S	S	S	S	S	S	S	S	S	S	S	S	S	S	S	S	S	S	S	S	S	S	S	S	S	S	S	S	S	S	S	S
844	328	d	strand1	1417	S	S	S	S	S	S	S	S	S	S	S	S	S	S	S	S	S	S	S	S	S	S	S	S	S	S	S	S	S	S	S	S	S	S	S	S	S	S	S	S	S	S	S	S	S
844	328	d	strand2	777	S	S	S	S	S	S	S	S	S	S	S	S	S	S	S	S	W	W	W	W	S	S	S	S	S	S	S	S	S	S	S	S	S	S	S	S	S	S	S	S	S	S	S	S	S
845	331	a	strand1	4522	S	S	S	S	S	S	S	S	S	S	S	S	S	S	S	S	S	S	S	S	S	S	S	S	S	S	S	S	S	S	S	S	S	S	S	S	S	S	S	S	S	S	S	S	S
845	331	a	strand2	4522	S	S	S	S	S	S	S	S	S	S	S	S	S	S	S	S	S	S	S	S	S	S	S	S	S	S	S	S	S	S	S	S	S	S	S	S	S	S	S	S	S	S	S	S	S
846	331	b	strand1	4870	S	S	S	S	S	S	S	S	S	S	S	S	S	S	S	S	S	S	S	S	S	S	S	S	S	S	S	S	S	S	S	S	S	S	S	S	S	S	S	S	S	S	S	S	S
846	331	b	strand2	4870	S	S	S	S	S	S	S	S	S	S	S	S	S	S	S	S	S	S	S	S	S	S	S	S	S	S	S	S	S	S	S	S	S	S	S	S	S	S	S	S	S	S	S	S	S
847	331	c	strand1	4309	W	W	W	W	W	W	W	W	W	W	W	W	W	W	W	W	W	W	W	W	W	W	W	W	W	W	W	W	W	W	W	W	W	W	W	W	W	W	W	W	W	W	W	W	W
847	331	c	strand2	4309	W	W	W	W	W	W	W	W	W	W	W	W	W	W	W	W	W	W	W	W	W	W	W	W	W	W	W	W	W	W	W	W	W	W	W	W	W	W	W	W	W	W	W	W	W
848	331	d	strand1	1471	W	W	W	W	W	W	W	W	W	W	W	W	W	W	W	W	W	W	W	W	W	W	W	W	W	W	W	W	W	W	W	W	W	W	W	W	W	W	W	W	W	W	W	W	W
848	331	d	strand2	1471	W	W	W	W	W	W	W	W	W	W	W	W	W	W	W	W	W	W	W	W	W	W	W	W	W	W	W	W	W	W	W	W	W	W	W	W	W	W	W	W	W	W	W	W	W
849	332	a	strand1	3549	W	W	W	W	W	W	W	W	W	W	W	W	W	W	W	W	W	W	W	W	W	W	W	W	W	W	W	W	W	W	W	W	W	W	W	W	W	W	W	W	W	W	W	W	W
849	332	a	strand2	3549	W	W	W	W	W	W	W	W	W	W	W	W	W	W	W	W	W	W	W	W	W	W	W	W	W	W	W	W	W	W	W	W	W	W	W	W	W	W	W	W	W	W	W	W	W
850	332	b	strand1	4993	S	S	S	S	S	S	S	S	S	S	S	S	S	S	S	S	S	S	S	S	S	S	S	S	S	S	S	W	W	W	W	W	W	W	W	W	W	W	W	W	W	W	W	W	W
850	332	b	strand2	4993	S	S	S	S	S	S	S	S	S	S	S	S	S	S	S	S	S	S	S	S	S	S	S	S	S	S	S	W	W	W	W	W	W	W	W	W	W	W	W	W	W	W	W	W	W
851	332	c	strand1	1564	W	W	W	W	W	W	W	W	W	W	W	W	W	W	W	W	W	W	W	W	W	W	W	W	W	W	S	S	W	S	S	S	S	S	S	S	S	S	S	S	S	S	S	S	S
851	332	c	strand2	817	W	W	W	W	W	W	W	W	W	W	W	W	W	W	W	W	W	W	W	W	W	W	W	W	W	W	S	S	S	S	S	S	S	S	S	S	S	S	S	S	S	S	S	S	S
852	332	d	strand1	3872	S	S	S	S	S	S	S	S	S	S	S	S	S	S	S	S	S	S	S	S	S	S	S	S	S	S	S	S	S	S	S	S	S	S	S	S	S	S	S	S	S	S	S	S	S
852	332	d	strand2	3872	S	S	S	S	S	S	S	S	S	S	S	S	S	S	S	S	S	S	S	S	S	S	S	S	S	S	S	S	S	S	S	S	S	S	S	S	S	S	S	S	S	S	S	S	S
853	334	a	strand1	1609	W	W	W	W	W	W	W	W	W	W	W	W	W	W	W	W	W	W	W	W	W	W	W	W	W	W	W	W	W	W	W	W	W	W	W	W	W	W	W	W	W	W	W	W	S
853	334	a	strand2	558	W	W	W	W	W	W	W	W	W	W	W	W	W	W	W	W	W	W	W	W	W	W	W	W	W	W	W	W	W	W	W	W	W	W	W	W	W	W	W	W	W	W	W	W	W
854	334	b	strand1	855	S	S	S	S	S	S	S	S	S	S	S	S	S	S	S	W	W	W	W	W	S	S	S	S	S	S	S	S	S	S	S	S	S	S	S	S	S	S	S	S	S	S	S	S	W
854	334	b	strand2	816	S	S	S	S	S	S	S	S	S	S	S	S	S	S	S	S	S	S	S	S	W	W	W	W	W	W	W	W	S	S	S	S	S	S	S	S	S	S	S	S	S	S	S	S	S
855	334	c	strand1	6165	W	W	W	W	W	W	W	W	W	W	W	W	W	W	W	W	W	W	W	W	W	W	W	W	W	W	W	W	W	W	W	W	W	W	W	W	W	W	W	W	W	W	W	W	W
855	334	c	strand2	6165	W	W	W	W	W	W	W	W	W	W	W	W	W	W	W	W	W	W	W	W	W	W	W	W	W	W	W	W	W	W	W	W	W	W	W	W	W	W	W	W	W	W	W	W	W
856	334	d	strand1	1244	S	S	S	S	S	S	S	S	W	W	W	W	W	W	W	W	W	W	W	W	S	S	S	S	S	S	S	S	S	S	S	S	S	S	S	S	S	S	S	S	S	S	S	S	S
856	334	d	strand2	493	S	S	S	S	S	S	S	S	S	S	S	S	S	S	S	S	S	S	S	S	S	W	W	W	W	W	S	S	S	S	S	S	S	S	S	S	S	S	S	S	S	S	S	S	S
857	336	a	strand1	2760	W	W	W	W	W	W	W	W	W	W	W	W	W	W	W	W	W	W	W	W	W	W	W	W	W	W	W	W	W	W	W	W	W	W	W	W	W	W	W	W	W	W	W	W	W
857	336	a	strand2	2760	W	W	W	W	W	W	W	W	W	W	W	W	W	W	W	W	W	W	W	W	W	W	W	W	W	W	W	W	W	W	W	W	W	W	W	W	W	W	W	W	W	W	W	W	W
858	336	b	strand1	5331	S	S	S	S	S	S	S	S	S	S	S	S	S	S	S	S	S	S	S	S	S	S	S	S	S	S	S	S	S	S	S	S	S	S	S	S	S	S	S	S	S	S	S	S	S
858	336	b	strand2	5331	S	S	S	S	S	S	S	S	S	S	S	S	S	S	S	S	S	S	S	S	S	S	S	S	S	S	S	S	S	S	S	S	S	S	S	S	S	S	S	S	S	S	S	S	S
859	336	c	strand1	3524	W	W	W	W	W	W	W	W	W	W	W	W	W	W	W	W	W	W	W	W	W	W	W	W	W	W	W	W	W	W	W	W	W	W	W	W	W	W	W	W	W	W	W	W	W
859	336	c	strand2	3524	W	W	W	W	W	W	W	W	W	W	W	W	W	W	W	W	W	W	W	W	W	W	W	W	W	W	W	W	W	W	W	W	W	W	W	W	W	W	W	W	W	W	W	W	W
860	336	d	strand1	2830	S	S	S	S	S	S	S	S	S	S	S	S	S	S	S	S	S	S	S	S	S	S	S	S	S	S	S	S	S	S	S	S	S	S	S	S	S	S	S	S	S	S	S	S	S
860	336	d	strand2	1088	S	S	S	S	S	S	S	S	S	S	S	S	S	S	S	S	S	S	S	S	W	W	S	S	S	S	S	S	S	S	S	S	S	S	S	S	S	S	S	S	S	S	S	S	S
861	337	a	strand1	3684	W	W	W	W	W	W	W	W	W	W	W	W	W	W	W	W	W	W	W	W	W	W	W	W	W	W	W	W	W	W	W	W	W	W	W	W	W	W	W	W	W	W	W	W	W
861	337	a	strand2	3684	W	W	W	W	W	W	W	W	W	W	W	W	W	W	W	W	W	W	W	W	W	W	W	W	W	W	W	W	W	W	W	W	W	W	W	W	W	W	W	W	W	W	W	W	W
862	337	b	strand1	4492	W	W	W	W	W	W	W	W	W	W	W	W	W	W	W	W	W	W	W	W	W	W	W	W	W	W	W	W	W	W	W	W	W	W	W	W	W	W	W	W	W	W	W	W	W
862	337	b	strand2	4492	W	W	W	W	W	W	W	W	W	W	W	W	W	W	W	W	W	W	W	W	W	W	W	W	W	W	W	W	W	W	W	W	W	W	W	W	W	W	W	W	W	W	W	W	W
863	337	c	strand1	5068	S	S	S	S	S	S	S	S	S	S	S	S	S	S	S	S	S	S	S	S	S	S	S	S	S	S	S	S	S	S	S	S	S	S	S	S	S	S	S	S	S	S	S	S	S
863	337	c	strand2	5068	S	S	S	S	S	S	S	S	S	S	S	S	S	S	S	S	S	S	S	S	S	S	S	S	S	S	S	S	S	S	S	S	S	S	S	S	S	S	S	S	S	S	S	S	S
864	337	d	strand1	4193	S	S	S	S	S	S	S	S	S	S	S	S	S	S	S	S	S	S	S	S	S	S	S	S	S	S	S	S	S	S	S	S	S	S	S	S	S	S	S	S	S	S	S	S	S
864	337	d	strand2	4193	S	S	S	S	S	S	S	S	S	S	S	S	S	S	S	S	S	S	S	S	S	S	S	S	S	S	S	S	S	S	S	S	S	S	S	S	S	S	S	S	S	S	S	S	S
[truncated: 3 more columns]

## Sheet: 4-NMS
Sheet 4-Fig2c-NMS_scored			Summary of non-Mendelian segregation patterns for every marker in the diploid examined. Also listed are allele sequences (rows 14, 15, see Sheet 3) and NMS frequency (row 16). Marker positions are relative to DSB centroid (see Sheet 2)
Column	Name			Description of entries
A	tetrad			tetrad identifier
B	type			recombination type (C = crossover, N = noncrossover, M = multichromatid, P = parental)
C:AV	-2496:3126			Marker segregation pattern at given site, determined by sequencing
AW	comments
Wild type data are from Ahuja et al. Mol Cell 81, 4258-4270 (2021).
Parent 2		﻿GAATAGTTTC	GCT	C	CCAACTAG	ACGCGT	G	A	C	C	G	C	C	C	G	C	C	C	G	C	G	A	T	G	C	C	C	C	G	G	C	C	G	C	G	G	G	G	G	C	G	A	C	T	TTCAATCTAGAGTT	ACTAGT	A
Parent 1		-	CAG	G	AATAGTT	CGGAAG	A	T	T	G	C	G	G	G	C	G	G	G	C	G	C	C	C	C	G	G	G	G	C	C	T	G	A	G	C	C	C	C	C	G	C	C	A	C	﻿CTCAACCAAGTGGT	GACAAA	G
NMS/total tetrads - WT			0.01	0.04	0.034965	0.0699301	0.118881	0.153846	0.146853	0.188811	0.216783	0.230769	0.251748	0.307692	0.342657	0.377622	0.412587	0.440559	0.51049	0.482517	0.447552	0.405594	0.370629	0.356643	0.370629	0.321678	0.300699	0.286713	0.230769	0.216783	0.195804	0.195804	0.181818	0.167832	0.146853	0.167832	0.153846	0.13986	0.125874	0.111888	0.104895	0.111888	0.104895	0.041958	0.041958	0.020979	0.041958
NMS/total tetrads -hed1∆ RAD54-T132A		0.0268456	0.0469799	0.0402685	0.0402685	0.0402685	0.0469799	0.0939597	0.0939597	0.134228	0.161074	0.167785	0.181208	0.201342	0.234899	0.308725	0.38255	0.362416	0.436242	0.355705	0.302013	0.315436	0.302013	0.288591	0.241611	0.208054	0.167785	0.154362	0.120805	0.14094	0.107383	0.107383	0.120805	0.120805	0.114094	0.120805	0.120805	0.100671	0.100671	0.0805369	0.0805369	0.0805369	0.0805369	0.0671141	0.0604027	0.033557	0.0268456
tetrad	type	-2881	-2498	-2286	-2236	-1658	-1619	-1290	-1281	-969	-873	-810	-747	-678	-577	-363	-261	-148	-49	63	164	259	360	369	475	575	683	815	902	989	1065	1067	1151	1268	1376	1448	1574	1661	1733	1805	1880	1935	1939	2612	2629	2736	3126	comments
6	C	4:4	4:4	4:4	4:4	4:4	4:4	4:4	4:4	4:4	4:4	4:4	4:4	4:4	4:4	4:4	4:4	4:4	4:4	5:3	5:3	4:4	4:4	4:4	4:4	4:4	4:4	4:4	4:4	4:4	4:4	4:4	4:4	4:4	4:4	4:4	4:4	4:4	4:4	4:4	4:4	4:4	4:4	4:4	4:4	4:4	4:4
11	C	4:4	4:4	4:4	4:4	4:4	4:4	4:4	4:4	3:5	3:5	3:5	3:5	3:5	5:3	5:3	5:3	5:3	6:2	5:3	5:3	5:3	5:3	5:3	5:3	5:3	5:3	5:3	4:4	4:4	4:4	4:4	4:4	4:4	4:4	4:4	4:4	4:4	4:4	4:4	4:4	4:4	4:4	4:4	4:4	4:4	4:4
16	C	4:4	4:4	4:4	4:4	4:4	4:4	4:4	4:4	4:4	4:4	4:4	4:4	4:4	4:4	6:2	4:4	4:4	4:4	4:4	4:4	4:4	4:4	4:4	4:4	4:4	4:4	5:3	4:4	3:5	3:5	3:5	3:5	3:5	3:5	3:5	3:5	3:5	3:5	3:5	3:5	3:5	3:5	4:4	4:4	4:4	4:4
18	C	4:4	4:4	4:4	4:4	4:4	4:4	4:4	4:4	4:4	4:4	4:4	4:4	4:4	4:4	4:4	4:4	4:4	4:4	4:4	4:4	4:4	4:4	4:4	4:4	3:5	2:6	3:5	4:4	4:4	4:4	4:4	4:4	4:4	4:4	4:4	4:4	4:4	4:4	4:4	4:4	4:4	4:4	4:4	4:4	4:4	4:4
22	C	4:4	4:4	4:4	4:4	4:4	4:4	4:4	4:4	4:4	4:4	4:4	4:4	4:4	4:4	4:4	4:4	4:4	4:4	4:4	4:4	3:5	3:5	3:5	3:5	2:6	2:6	2:6	2:6	2:6	2:6	2:6	3:5	2:6	2:6	2:6	3:5	4:4	4:4	4:4	4:4	4:4	4:4	4:4	4:4	4:4	4:4
49	C	4:4	4:4	4:4	4:4	4:4	4:4	4:4	4:4	4:4	4:4	4:4	4:4	4:4	4:4	4:4	4:4	4:4	4:4	3:5	4:4	3:5	4:4	4:4	4:4	4:4	4:4	4:4	4:4	4:4	4:4	4:4	4:4	3:5	ab(4:4)	ab(4:4)	3:5	2:6	2:6	3:5	3:5	3:5	3:5	4:4	4:4	4:4	4:4
51	C	4:4	4:4	4:4	4:4	4:4	4:4	4:4	4:4	5:3	ab(4:4)	ab(4:4)	3:5	3:5	3:5	3:5	3:5	3:5	3:5	2:6	2:6	2:6	2:6	2:6	3:5	4:4	4:4	4:4	4:4	4:4	4:4	4:4	4:4	4:4	4:4	4:4	4:4	4:4	4:4	4:4	4:4	4:4	4:4	4:4	4:4	4:4	4:4
53	C	2:6	2:6	2:6	2:6	4:4	4:4	4:4	4:4	4:4	4:4	4:4	3:5	3:5	3:5	4:4	4:4	4:4	4:4	3:5	4:4	4:4	4:4	4:4	4:4	4:4	4:4	4:4	4:4	4:4	4:4	4:4	4:4	4:4	4:4	4:4	4:4	4:4	4:4	4:4	4:4	4:4	4:4	4:4	4:4	4:4	4:4	bounds_outside_markers
55	C	4:4	4:4	4:4	4:4	4:4	4:4	4:4	4:4	4:4	4:4	4:4	4:4	4:4	4:4	4:4	4:4	4:4	5:3	4:4	4:4	4:4	4:4	4:4	4:4	4:4	4:4	4:4	4:4	5:3	4:4	4:4	5:3	5:3	5:3	5:3	5:3	5:3	5:3	4:4	4:4	4:4	4:4	6:2	6:2	4:4	4:4
60	C	4:4	4:4	4:4	4:4	4:4	4:4	4:4	4:4	4:4	4:4	4:4	4:4	4:4	5:3	5:3	5:3	5:3	5:3	4:4	4:4	4:4	5:3	5:3	4:4	4:4	4:4	4:4	4:4	4:4	4:4	4:4	4:4	4:4	4:4	4:4	5:3	4:4	4:4	4:4	4:4	4:4	4:4	4:4	4:4	4:4	4:4
62	C	4:4	4:4	4:4	4:4	3:5	3:5	3:5	3:5	4:4	2:6	3:5	3:5	3:5	2:6	2:6	2:6	2:6	3:5	3:5	3:5	3:5	3:5	3:5	3:5	3:5	2:6	2:6	2:6	3:5	2:6	2:6	3:5	3:5	3:5	3:5	3:5	3:5	3:5	2:6	2:6	2:6	2:6	4:4	4:4	4:4	4:4
67	C	4:4	4:4	4:4	4:4	4:4	4:4	4:4	4:4	4:4	5:3	5:3	5:3	5:3	ab(4:4)	3:5	3:5	3:5	3:5	4:4	4:4	4:4	4:4	4:4	4:4	4:4	4:4	4:4	4:4	4:4	4:4	4:4	4:4	4:4	4:4	4:4	4:4	4:4	4:4	4:4	4:4	4:4	4:4	4:4	4:4	4:4	4:4
69	C	4:4	4:4	4:4	4:4	4:4	4:4	4:4	4:4	4:4	4:4	4:4	4:4	4:4	4:4	4:4	4:4	4:4	4:4	4:4	4:4	4:4	4:4	4:4	4:4	4:4	4:4	4:4	4:4	4:4	4:4	4:4	4:4	4:4	4:4	4:4	4:4	4:4	4:4	4:4	4:4	4:4	4:4	4:4	4:4	4:4	4:4
78	C	4:4	4:4	4:4	4:4	4:4	4:4	4:4	4:4	4:4	4:4	4:4	4:4	4:4	4:4	4:4	4:4	4:4	4:4	4:4	4:4	4:4	4:4	4:4	4:4	4:4	4:4	4:4	4:4	4:4	4:4	4:4	4:4	4:4	4:4	4:4	4:4	4:4	4:4	4:4	4:4	4:4	4:4	4:4	4:4	4:4	4:4
100	C	4:4	4:4	4:4	4:4	4:4	4:4	3:5	3:5	3:5	3:5	3:5	3:5	3:5	3:5	3:5	3:5	3:5	3:5	3:5	ab(4:4)	3:5	3:5	3:5	ab(4:4)	3:5	3:5	3:5	3:5	3:5	4:4	4:4	3:5	ab(4:4)	ab(4:4)	ab(4:4)	ab(4:4)	ab(4:4)	ab(4:4)	3:5	ab(4:4)	ab(4:4)	ab(4:4)	5:3	2:6	3:5	4:4
105	C	4:4	4:4	4:4	4:4	4:4	4:4	4:4	4:4	4:4	4:4	4:4	4:4	4:4	4:4	4:4	4:4	3:5	4:4	4:4	4:4	4:4	4:4	4:4	4:4	4:4	4:4	4:4	4:4	3:5	3:5	3:5	4:4	4:4	4:4	3:5	3:5	4:4	4:4	4:4	4:4	4:4	4:4	4:4	4:4	4:4	4:4
107	C	4:4	4:4	4:4	4:4	4:4	4:4	4:4	4:4	4:4	4:4	4:4	4:4	6:2	6:2	6:2	6:2	6:2	6:2	6:2	4:4	4:4	4:4	4:4	4:4	4:4	4:4	4:4	4:4	4:4	4:4	4:4	4:4	4:4	4:4	4:4	4:4	4:4	4:4	4:4	4:4	4:4	4:4	4:4	4:4	4:4	4:4
112	C	4:4	4:4	4:4	4:4	4:4	4:4	4:4	4:4	4:4	4:4	4:4	4:4	5:3	5:3	5:3	5:3	5:3	3:5	3:5	ab(4:4)	3:5	4:4	4:4	4:4	4:4	4:4	4:4	4:4	4:4	4:4	4:4	4:4	4:4	4:4	4:4	4:4	4:4	4:4	4:4	4:4	4:4	4:4	4:4	4:4	4:4	4:4
123	C	4:4	4:4	4:4	4:4	4:4	4:4	4:4	4:4	4:4	4:4	4:4	4:4	4:4	4:4	4:4	4:4	4:4	3:5	4:4	4:4	4:4	4:4	4:4	4:4	4:4	4:4	4:4	4:4	4:4	4:4	4:4	4:4	4:4	4:4	4:4	4:4	4:4	4:4	4:4	2:6	2:6	2:6	4:4	4:4	4:4	4:4
128	C	4:4	4:4	4:4	4:4	4:4	4:4	4:4	4:4	4:4	4:4	5:3	5:3	6:2	6:2	6:2	6:2	4:4	4:4	4:4	4:4	4:4	4:4	4:4	4:4	4:4	4:4	4:4	4:4	4:4	4:4	4:4	4:4	4:4	4:4	4:4	4:4	4:4	4:4	4:4	4:4	4:4	4:4	4:4	4:4	4:4	4:4
133	C	4:4	4:4	4:4	4:4	4:4	4:4	4:4	4:4	4:4	4:4	4:4	4:4	4:4	4:4	3:5	3:5	3:5	3:5	2:6	2:6	2:6	2:6	2:6	3:5	3:5	4:4	4:4	4:4	4:4	4:4	4:4	4:4	4:4	4:4	4:4	4:4	4:4	4:4	4:4	4:4	4:4	4:4	4:4	4:4	4:4	4:4
134	C	4:4	4:4	4:4	4:4	4:4	4:4	4:4	4:4	4:4	4:4	4:4	4:4	4:4	4:4	ab(4:4)	3:5	4:4	4:4	4:4	4:4	4:4	4:4	4:4	4:4	4:4	4:4	4:4	4:4	4:4	4:4	4:4	4:4	4:4	4:4	4:4	4:4	4:4	4:4	4:4	4:4	4:4	4:4	4:4	4:4	4:4	4:4
137	C	4:4	4:4	4:4	4:4	4:4	4:4	4:4	4:4	4:4	4:4	4:4	4:4	4:4	4:4	4:4	3:5	4:4	4:4	4:4	4:4	4:4	4:4	4:4	4:4	4:4	4:4	4:4	4:4	4:4	4:4	4:4	4:4	4:4	4:4	4:4	4:4	4:4	4:4	4:4	4:4	4:4	4:4	4:4	4:4	4:4	4:4
142	C	4:4	4:4	4:4	4:4	4:4	4:4	4:4	4:4	4:4	4:4	4:4	4:4	4:4	4:4	4:4	4:4	4:4	2:6	2:6	2:6	2:6	2:6	2:6	2:6	2:6	2:6	5:3	3:5	3:5	3:5	3:5	3:5	3:5	4:4	3:5	3:5	3:5	3:5	4:4	4:4	4:4	4:4	4:4	4:4	4:4	4:4
152	C	4:4	4:4	4:4	4:4	4:4	4:4	4:4	4:4	4:4	4:4	4:4	4:4	4:4	4:4	2:6	2:6	2:6	2:6	4:4	4:4	5:3	5:3	5:3	5:3	5:3	5:3	5:3	5:3	5:3	5:3	5:3	5:3	5:3	5:3	4:4	4:4	4:4	4:4	4:4	4:4	4:4	4:4	4:4	4:4	4:4	4:4
153	C	4:4	4:4	4:4	4:4	4:4	5:3	4:4	4:4	4:4	4:4	4:4	4:4	4:4	4:4	5:3	5:3	4:4	5:3	5:3	5:3	5:3	4:4	4:4	4:4	4:4	4:4	4:4	4:4	4:4	4:4	4:4	4:4	4:4	4:4	4:4	4:4	4:4	4:4	4:4	4:4	4:4	4:4	4:4	4:4	4:4	4:4
159	C	4:4	4:4	4:4	4:4	4:4	4:4	4:4	4:4	4:4	3:5	3:5	3:5	3:5	ab(4:4)	5:3	5:3	3:5	3:5	4:4	5:3	5:3	5:3	5:3	5:3	4:4	4:4	4:4	4:4	4:4	4:4	4:4	4:4	4:4	4:4	4:4	4:4	4:4	4:4	4:4	4:4	4:4	4:4	4:4	4:4	4:4	4:4
186	C	4:4	4:4	4:4	4:4	4:4	4:4	4:4	4:4	4:4	4:4	4:4	4:4	4:4	4:4	4:4	6:2	6:2	6:2	4:4	4:4	4:4	4:4	4:4	4:4	4:4	4:4	4:4	4:4	4:4	4:4	4:4	4:4	4:4	4:4	4:4	4:4	4:4	4:4	4:4	4:4	4:4	4:4	4:4	4:4	4:4	4:4
195	C	4:4	4:4	4:4	4:4	4:4	4:4	4:4	4:4	4:4	4:4	4:4	4:4	4:4	4:4	4:4	4:4	4:4	5:3	4:4	4:4	5:3	5:3	5:3	4:4	4:4	4:4	4:4	4:4	4:4	4:4	4:4	5:3	5:3	5:3	5:3	6:2	6:2	5:3	4:4	4:4	3:5	3:5	2:6	2:6	4:4	4:4
197	C	4:4	4:4	4:4	4:4	4:4	4:4	5:3	5:3	3:5	3:5	2:6	2:6	2:6	2:6	4:4	3:5	3:5	3:5	3:5	3:5	4:4	4:4	4:4	4:4	4:4	4:4	4:4	4:4	4:4	4:4	4:4	4:4	4:4	4:4	4:4	4:4	4:4	4:4	4:4	4:4	4:4	4:4	4:4	4:4	4:4	4:4
221	C	4:4	4:4	4:4	4:4	4:4	4:4	4:4	4:4	4:4	4:4	4:4	4:4	4:4	4:4	2:6	2:6	3:5	2:6	4:4	4:4	4:4	4:4	4:4	4:4	4:4	4:4	4:4	4:4	4:4	4:4	4:4	4:4	4:4	4:4	4:4	4:4	4:4	4:4	4:4	4:4	4:4	4:4	4:4	4:4	4:4	4:4
233	C	4:4	4:4	4:4	4:4	4:4	4:4	4:4	4:4	4:4	4:4	4:4	4:4	4:4	3:5	2:6	2:6	2:6	2:6	4:4	4:4	4:4	4:4	4:4	4:4	4:4	4:4	4:4	4:4	4:4	4:4	4:4	4:4	4:4	4:4	4:4	4:4	4:4	4:4	4:4	4:4	4:4	4:4	4:4	4:4	4:4	4:4
241	C	4:4	4:4	4:4	4:4	3:5	3:5	4:4	4:4	4:4	4:4	2:6	2:6	2:6	2:6	4:4	4:4	4:4	4:4	3:5	4:4	4:4	4:4	4:4	4:4	4:4	4:4	4:4	4:4	4:4	4:4	4:4	4:4	4:4	4:4	4:4	4:4	4:4	4:4	4:4	4:4	4:4	4:4	4:4	4:4	4:4	4:4
254	C	4:4	4:4	4:4	4:4	4:4	4:4	4:4	4:4	4:4	4:4	4:4	5:3	5:3	5:3	5:3	5:3	5:3	5:3	ab(4:4)	ab(4:4)	3:5	4:4	4:4	3:5	3:5	3:5	4:4	4:4	4:4	4:4	4:4	4:4	4:4	4:4	4:4	4:4	4:4	4:4	4:4	4:4	4:4	4:4	4:4	4:4	4:4	4:4
255	C	4:4	6:2	4:4	4:4	4:4	4:4	4:4	4:4	4:4	4:4	4:4	4:4	4:4	4:4	4:4	4:4	4:4	4:4	3:5	4:4	4:4	4:4	4:4	4:4	4:4	4:4	4:4	4:4	4:4	4:4	4:4	4:4	4:4	4:4	4:4	4:4	4:4	4:4	4:4	4:4	4:4	4:4	4:4	4:4	4:4	4:4
258	C	4:4	4:4	4:4	4:4	4:4	4:4	4:4	4:4	4:4	4:4	4:4	4:4	4:4	4:4	4:4	4:4	4:4	4:4	2:6	2:6	4:4	4:4	4:4	4:4	4:4	4:4	4:4	4:4	4:4	4:4	4:4	4:4	4:4	4:4	4:4	4:4	4:4	4:4	4:4	4:4	4:4	4:4	4:4	4:4	4:4	4:4
267	C	4:4	4:4	4:4	4:4	4:4	4:4	3:5	3:5	4:4	4:4	4:4	4:4	4:4	6:2	4:4	4:4	4:4	4:4	4:4	4:4	4:4	4:4	4:4	4:4	4:4	4:4	4:4	4:4	4:4	4:4	4:4	4:4	4:4	4:4	4:4	4:4	4:4	4:4	4:4	4:4	4:4	4:4	4:4	4:4	4:4	4:4
274	C	4:4	4:4	4:4	4:4	4:4	4:4	4:4	4:4	5:3	5:3	5:3	5:3	5:3	5:3	5:3	5:3	5:3	5:3	5:3	ab(4:4)	3:5	4:4	4:4	4:4	4:4	4:4	4:4	4:4	4:4	4:4	4:4	4:4	4:4	4:4	4:4	4:4	4:4	4:4	4:4	4:4	4:4	4:4	4:4	4:4	4:4	4:4
302	C	4:4	4:4	4:4	4:4	4:4	4:4	4:4	4:4	4:4	4:4	4:4	4:4	2:6	2:6	4:4	4:4	4:4	4:4	4:4	4:4	4:4	4:4	4:4	4:4	4:4	4:4	4:4	4:4	4:4	4:4	4:4	4:4	4:4	4:4	4:4	4:4	4:4	4:4	4:4	4:4	4:4	4:4	4:4	4:4	4:4	4:4
307	C	4:4	4:4	4:4	4:4	4:4	4:4	4:4	4:4	3:5	4:4	4:4	4:4	4:4	4:4	2:6	2:6	2:6	4:4	4:4	4:4	4:4	4:4	4:4	4:4	4:4	4:4	4:4	4:4	4:4	4:4	4:4	4:4	4:4	4:4	4:4	4:4	4:4	4:4	4:4	4:4	4:4	4:4	4:4	4:4	4:4	4:4
310	C	4:4	4:4	4:4	4:4	4:4	4:4	4:4	4:4	4:4	4:4	4:4	4:4	4:4	4:4	2:6	2:6	2:6	2:6	3:5	3:5	4:4	4:4	4:4	4:4	4:4	4:4	4:4	4:4	4:4	4:4	4:4	4:4	4:4	4:4	4:4	4:4	4:4	4:4	4:4	4:4	4:4	4:4	4:4	4:4	4:4	4:4
311	C	4:4	4:4	4:4	4:4	4:4	4:4	4:4	4:4	4:4	4:4	4:4	4:4	4:4	4:4	4:4	4:4	4:4	4:4	4:4	4:4	4:4	4:4	4:4	4:4	4:4	4:4	4:4	4:4	4:4	4:4	4:4	4:4	4:4	4:4	4:4	4:4	4:4	4:4	4:4	4:4	4:4	4:4	4:4	4:4	4:4	4:4
332	C	4:4	4:4	4:4	4:4	4:4	4:4	4:4	4:4	4:4	4:4	4:4	4:4	4:4	4:4	4:4	4:4	4:4	4:4	4:4	4:4	4:4	4:4	4:4	4:4	6:2	4:4	3:5	4:4	4:4	4:4	4:4	4:4	4:4	4:4	4:4	4:4	4:4	4:4	4:4	4:4	4:4	4:4	4:4	4:4	4:4	4:4
33	M	4:4	4:4	4:4	4:4	4:4	4:4	4:4	4:4	4:4	4:4	4:4	4:4	4:4	4:4	4:4	4:4	4:4	5:3	4:4	4:4	4:4	4:4	4:4	3:5	4:4	4:4	4:4	4:4	4:4	4:4	4:4	4:4	4:4	4:4	4:4	4:4	4:4	4:4	4:4	4:4	4:4	4:4	4:4	4:4	4:4	4:4
61	M	4:4	4:4	4:4	4:4	4:4	4:4	4:4	4:4	4:4	4:4	4:4	4:4	4:4	4:4	4:4	4:4	4:4	3:5	3:5	3:5	4:4	2:6	2:6	3:5	4:4	4:4	4:4	4:4	4:4	4:4	4:4	4:4	4:4	4:4	4:4	4:4	4:4	4:4	4:4	4:4	4:4	4:4	4:4	4:4	4:4	4:4
72	M	4:4	4:4	4:4	4:4	4:4	4:4	4:4	4:4	4:4	4:4	4:4	4:4	4:4	4:4	3:5	3x_het_3:5	ab(4:4)	3x_het_3:5	ab(4:4)	5:3	3:5	3:5	3:5	3:5	3:5	3:5	3:5	3:5	3:5	3:5	3:5	3:5	4:4	4:4	4:4	4:4	4:4	4:4	4:4	4:4	4:4	4:4	4:4	4:4	4:4	4:4
75	NS	4:4	4:4	4:4	4:4	4:4	4:4	4:4	4:4	4:4	4:4	4:4	4:4	4:4	4:4	6:2	5:3	4:4	4:4	4:4	5:3	5:3	6:2	6:2	4:4	4:4	4:4	4:4	4:4	4:4	4:4	4:4	4:4	4:4	4:4	5:3	5:3	6:2	6:2	6:2	6:2	6:2	6:2	6:2	6:2	6:2	6:2	bounds_outside_markers
108	M	4:4	4:4	4:4	4:4	4:4	4:4	4:4	4:4	4:4	4:4	4:4	4:4	4:4	4:4	4:4	3:5	ab(2:6)	ab(2:6)	3:5	ab(4:4)	ab(4:4)	3:5	3:5	4:4	4:4	4:4	4:4	4:4	5:3	5:3	5:3	5:3	5:3	5:3	5:3	5:3	5:3	5:3	5:3	6:2	5:3	5:3	5:3	4:4	6:2	4:4
126	M	4:4	4:4	4:4	4:4	4:4	4:4	4:4	4:4	4:4	4:4	4:4	4:4	4:4	4:4	4:4	5:3	5:3	6:2	ab(4:4)	3:5	ab(2:6)	3:5	3:5	3:5	4:4	4:4	4:4	4:4	4:4	4:4	4:4	4:4	4:4	4:4	4:4	4:4	4:4	4:4	4:4	4:4	4:4	4:4	4:4	4:4	4:4	4:4
158	M	4:4	4:4	4:4	4:4	4:4	4:4	4:4	4:4	4:4	4:4	4:4	4:4	4:4	4:4	4:4	5:3	ab(6:2)	ab(6:2)	5:3	5:3	5:3	5:3	5:3	5:3	5:3	4:4	4:4	4:4	4:4	4:4	4:4	4:4	4:4	4:4	4:4	4:4	4:4	4:4	4:4	4:4	4:4	4:4	4:4	4:4	4:4	4:4
161	M	4:4	4:4	4:4	4:4	4:4	4:4	4:4	4:4	4:4	4:4	4:4	4:4	4:4	4:4	6:2	6:2	6:2	7:1	4:4	4:4	5:3	5:3	5:3	5:3	5:3	4:4	4:4	4:4	4:4	4:4	4:4	4:4	4:4	4:4	4:4	4:4	4:4	4:4	4:4	4:4	4:4	4:4	4:4	4:4	4:4	4:4
162	M	4:4	4:4	4:4	4:4	4:4	4:4	4:4	4:4	3:5	3:5	3:5	3:5	4:4	3:5	ab(4:4)	3:5	3:5	3:5	5:3	5:3	5:3	5:3	5:3	4:4	4:4	4:4	4:4	4:4	4:4	4:4	4:4	4:4	4:4	4:4	4:4	4:4	4:4	4:4	4:4	4:4	6:2	6:2	4:4	4:4	4:4	4:4
168	M	4:4	4:4	4:4	4:4	4:4	4:4	5:3	5:3	4:4	5:3	5:3	4:4	4:4	4:4	3:5	3:5	3:5	3:5	ab(2:6)	4:4	4:4	3:5	3:5	4:4	4:4	4:4	4:4	4:4	4:4	4:4	4:4	4:4	4:4	4:4	4:4	4:4	4:4	4:4	4:4	4:4	4:4	4:4	4:4	4:4	4:4	4:4
187	NS	6:2	6:2	6:2	6:2	6:2	6:2	6:2	6:2	6:2	6:2	6:2	6:2	6:2	6:2	6:2	6:2	6:2	6:2	6:2	4:4	4:4	4:4	4:4	5:3	5:3	5:3	5:3	5:3	5:3	4:4	4:4	4:4	4:4	4:4	4:4	4:4	4:4	4:4	4:4	4:4	4:4	4:4	4:4	4:4	4:4	4:4	bounds_outside_markers
191	M	4:4	4:4	4:4	4:4	4:4	4:4	5:3	5:3	5:3	5:3	5:3	5:3	5:3	5:3	5:3	5:3	5:3	5:3	ab(6:2)	3C_ab(5:3)	3C_ab(5:3)	3C_ab(5:3)	3C_ab(5:3)	3C_ab(5:3)	ab(4:4)	ab(4:4)	ab(4:4)	ab(4:4)	ab(4:4)	ab(4:4)	ab(4:4)	ab(4:4)	ab(4:4)	5:3	ab(4:4)	ab(4:4)	ab(4:4)	ab(4:4)	ab(4:4)	ab(4:4)	4:4	4:4	5:3	5:3	4:4	5:3
209	M	4:4	4:4	4:4	4:4	4:4	4:4	4:4	4:4	5:3	5:3	5:3	5:3	3C_ab(5:3)	ab(6:2)	4:4	ab(4:4)	3C_ab(5:3)	ab(4:4)	ab(4:4)	4:4	4:4	4:4	4:4	4:4	4:4	4:4	4:4	4:4	4:4	4:4	4:4	4:4	4:4	4:4	4:4	4:4	4:4	4:4	4:4	4:4	4:4	4:4	4:4	4:4	4:4	4:4
212	M	4:4	6:2	4:4	4:4	4:4	4:4	4:4	4:4	4:4	4:4	4:4	4:4	4:4	4:4	5:3	5:3	5:3	3:5	4:4	4:4	4:4	5:3	5:3	4:4	4:4	4:4	4:4	4:4	4:4	4:4	4:4	4:4	4:4	4:4	4:4	4:4	4:4	4:4	4:4	4:4	4:4	4:4	4:4	4:4	4:4	4:4
218	M	4:4	4:4	4:4	4:4	4:4	4:4	4:4	4:4	4:4	4:4	4:4	4:4	4:4	3:5	ab(4:4)	4:4	4:4	4:4	4:4	ab(4:4)	ab(4:4)	ab(4:4)	ab(4:4)	5:3	5:3	5:3	5:3	5:3	5:3	4:4	4:4	4:4	4:4	4:4	4:4	4:4	4:4	4:4	4:4	4:4	4:4	4:4	3:5	2:6	4:4	4:4
229	M	4:4	4:4	4:4	4:4	4:4	4:4	4:4	4:4	4:4	4:4	4:4	4:4	4:4	4:4	4:4	2:6	2:6	2:6	2:6	2:6	2:6	2:6	4:4	4:4	4:4	4:4	6:2	5:3	5:3	5:3	5:3	5:3	5:3	5:3	4:4	4:4	4:4	4:4	4:4	3:5	4:4	4:4	4:4	4:4	4:4	4:4
239	M	4:4	4:4	4:4	4:4	4:4	4:4	5:3	5:3	5:3	4:4	4:4	4:4	4:4	4:4	4:4	4:4	4:4	3:5	ab(4:4)	ab(4:4)	ab(4:4)	ab(4:4)	3:5	ab(4:4)	7:1	3:5	4:4	4:4	4:4	4:4	4:4	4:4	4:4	4:4	4:4	4:4	4:4	4:4	4:4	4:4	4:4	4:4	4:4	4:4	4:4	4:4
242	M	4:4	4:4	4:4	4:4	4:4	4:4	5:3	5:3	5:3	5:3	5:3	5:3	5:3	5:3	5:3	5:3	5:3	5:3	5:3	4:4	4:4	4:4	4:4	4:4	4:4	3:5	4:4	5:3	4:4	4:4	4:4	4:4	4:4	4:4	4:4	4:4	4:4	4:4	4:4	4:4	4:4	4:4	4:4	4:4	4:4	4:4
243	M	4:4	4:4	4:4	4:4	4:4	4:4	4:4	4:4	2:6	3:5	3:5	3:5	3:5	8:0	8:0	8:0	8:0	8:0	4:4	4:4	4:4	3:5	3:5	3:5	3:5	4:4	4:4	4:4	4:4	4:4	4:4	4:4	4:4	4:4	4:4	4:4	4:4	4:4	4:4	4:4	4:4	4:4	4:4	4:4	4:4	4:4
259	M	4:4	4:4	4:4	4:4	4:4	4:4	4:4	4:4	5:3	5:3	5:3	5:3	5:3	5:3	ab(4:4)	5:3	5:3	5:3	5:3	5:3	5:3	5:3	5:3	5:3	5:3	5:3	5:3	5:3	5:3	5:3	5:3	5:3	5:3	5:3	5:3	5:3	5:3	5:3	5:3	4:4	4:4	4:4	4:4	4:4	4:4	4:4
273	M	4:4	4:4	4:4	4:4	ab(4:4)	3:5	3:5	3:5	3:5	3:5	3:5	3:5	3:5	1:7	1:7	1:7	1:7	3:5	2:6	3:5	ab(2:6)	3:5	3:5	3:5	3:5	3:5	3:5	3:5	3:5	3:5	3:5	3:5	3:5	3:5	3:5	3:5	3:5	3:5	3:5	3:5	3:5	3:5	3:5	3:5	3:5	3:5
278	M	4:4	4:4	5:3	6:2	5:3	5:3	3:5	3:5	3:5	3:5	3:5	3:5	3:5	3:5	7:1	7:1	3:5	ab(2:6)	ab(2:6)	ab(2:6)	ab(2:6)	3:5	3:5	3:5	3:5	3:5	3:5	3:5	3:5	3:5	3:5	3:5	3:5	3:5	3:5	4:4	4:4	4:4	4:4	4:4	4:4	4:4	4:4	4:4	4:4	4:4
281	M	5:3	5:3	5:3	5:3	5:3	5:3	5:3	5:3	5:3	5:3	5:3	5:3	5:3	5:3	5:3	5:3	5:3	5:3	5:3	5:3	5:3	6:2	5:3	6:2	6:2	6:2	6:2	6:2	3:5	6:2	6:2	6:2	2:6	5:3	5:3	5:3	5:3	5:3	3:5	4:4	4:4	4:4	4:4	4:4	4:4	4:4
288	NS	4:4	4:4	4:4	4:4	4:4	4:4	4:4	4:4	4:4	4:4	4:4	4:4	4:4	4:4	4:4	4:4	4:4	4:4	5:3	5:3	5:3	4:4	4:4	4:4	4:4	4:4	5:3	ab(4:4)	ab(4:4)	ab(4:4)	ab(4:4)	3:5	3:5	3:5	3:5	3:5	3:5	3:5	3:5	3:5	3:5	3:5	3:5	3:5	3:5	3:5	bounds_outside_markers
296	NS	2:6	3:5	3:5	3:5	4:4	4:4	4:4	4:4	4:4	4:4	4:4	4:4	4:4	4:4	6:2	6:2	6:2	6:2	4:4	4:4	4:4	5:3	5:3	4:4	4:4	4:4	4:4	4:4	4:4	4:4	4:4	4:4	4:4	4:4	4:4	4:4	4:4	4:4	4:4	4:4	4:4	4:4	4:4	4:4	4:4	4:4	bounds_outside_markers
315	M	4:4	4:4	4:4	4:4	4:4	4:4	5:3	5:3	ab(6:2)	ab(6:2)	ab(6:2)	ab(6:2)	ab(6:2)	ab(4:4)	7:1	4:4	4:4	4:4	5:3	5:3	5:3	5:3	5:3	5:3	4:4	4:4	4:4	4:4	4:4	4:4	4:4	4:4	4:4	4:4	4:4	4:4	4:4	4:4	4:4	4:4	4:4	4:4	4:4	4:4	4:4	4:4
334	M	4:4	4:4	4:4	4:4	4:4	4:4	3:5	3:5	3:5	3:5	3:5	3:5	3:5	ab(2:6)	ab(2:6)	ab(2:6)	ab(2:6)	ab(2:6)	3:5	ab(2:6)	ab(2:6)	ab(2:6)	ab(2:6)	ab(2:6)	3:5	3:5	4:4	4:4	4:4	4:4	4:4	4:4	4:4	4:4	4:4	4:4	4:4	4:4	4:4	4:4	4:4	4:4	ab(4:4)	3:5	4:4	4:4
21	N	4:4	4:4	4:4	4:4	4:4	4:4	4:4	4:4	4:4	4:4	4:4	4:4	4:4	4:4	4:4	4:4	4:4	4:4	5:3	4:4	4:4	4:4	4:4	4:4	4:4	4:4	4:4	4:4	4:4	4:4	4:4	4:4	4:4	4:4	4:4	4:4	4:4	4:4	4:4	4:4	4:4	4:4	4:4	4:4	4:4	4:4
26	N	4:4	4:4	4:4	4:4	4:4	4:4	4:4	4:4	4:4	4:4	4:4	4:4	4:4	4:4	4:4	3:5	2:6	4:4	4:4	4:4	4:4	4:4	4:4	4:4	4:4	4:4	4:4	4:4	4:4	4:4	4:4	4:4	4:4	4:4	4:4	4:4	4:4	4:4	4:4	4:4	4:4	4:4	4:4	4:4	4:4	4:4
34	N	4:4	4:4	4:4	4:4	4:4	4:4	4:4	4:4	4:4	4:4	4:4	4:4	4:4	4:4	5:3	5:3	5:3	5:3	4:4	4:4	4:4	4:4	4:4	4:4	4:4	4:4	4:4	4:4	4:4	4:4	4:4	4:4	4:4	4:4	4:4	4:4	4:4	4:4	4:4	4:4	4:4	4:4	4:4	4:4	4:4	4:4
37	N	4:4	4:4	4:4	4:4	4:4	4:4	4:4	4:4	4:4	4:4	4:4	4:4	4:4	4:4	4:4	4:4	4:4	5:3	5:3	5:3	5:3	5:3	5:3	4:4	4:4	4:4	4:4	4:4	4:4	4:4	4:4	4:4	4:4	4:4	4:4	4:4	4:4	4:4	4:4	4:4	4:4	4:4	4:4	4:4	4:4	4:4
40	N	4:4	4:4	4:4	4:4	4:4	4:4	4:4	4:4	4:4	4:4	4:4	4:4	4:4	4:4	4:4	3:5	3:5	3:5	2:6	2:6	2:6	3:5	3:5	3:5	3:5	4:4	4:4	4:4	4:4	4:4	4:4	4:4	4:4	4:4	4:4	4:4	4:4	4:4	4:4	4:4	4:4	4:4	4:4	4:4	4:4	4:4
80	N	4:4	4:4	4:4	4:4	4:4	4:4	4:4	4:4	ab(4:4)	3:5	3:5	3:5	3:5	ab(4:4)	ab(4:4)	ab(4:4)	4:4	3:5	6:2	5:3	4:4	4:4	4:4	4:4	4:4	4:4	4:4	4:4	4:4	4:4	4:4	4:4	4:4	4:4	4:4	4:4	4:4	4:4	4:4	4:4	4:4	4:4	4:4	4:4	4:4	4:4
89	N	4:4	4:4	4:4	4:4	4:4	4:4	4:4	4:4	4:4	4:4	4:4	4:4	4:4	4:4	4:4	4:4	4:4	4:4	4:4	5:3	4:4	4:4	4:4	4:4	4:4	4:4	4:4	4:4	4:4	4:4	4:4	4:4	4:4	4:4	4:4	4:4	4:4	4:4	4:4	4:4	4:4	4:4	4:4	4:4	4:4	4:4
93	N	4:4	4:4	4:4	4:4	4:4	4:4	4:4	4:4	4:4	4:4	4:4	4:4	4:4	4:4	4:4	4:4	4:4	4:4	3:5	3:5	3:5	4:4	4:4	4:4	4:4	4:4	4:4	4:4	4:4	4:4	4:4	4:4	4:4	4:4	4:4	4:4	4:4	4:4	4:4	4:4	4:4	4:4	4:4	4:4	4:4	4:4
95	N	4:4	4:4	4:4	4:4	4:4	4:4	4:4	4:4	4:4	4:4	4:4	4:4	4:4	4:4	4:4	4:4	4:4	4:4	4:4	4:4	2:6	2:6	2:6	2:6	2:6	4:4	4:4	4:4	4:4	4:4	4:4	4:4	4:4	4:4	4:4	4:4	4:4	4:4	4:4	4:4	4:4	4:4	4:4	4:4	4:4	4:4
104	N	4:4	4:4	4:4	4:4	4:4	4:4	4:4	4:4	4:4	4:4	4:4	4:4	4:4	4:4	4:4	4:4	4:4	4:4	3:5	4:4	4:4	4:4	4:4	4:4	4:4	4:4	4:4	4:4	4:4	4:4	4:4	4:4	4:4	4:4	4:4	4:4	4:4	4:4	4:4	4:4	4:4	4:4	4:4	4:4	4:4	4:4
106	N	4:4	4:4	4:4	4:4	4:4	4:4	4:4	4:4	4:4	4:4	4:4	4:4	4:4	4:4	3:5	3:5	3:5	3:5	4:4	4:4	4:4	4:4	4:4	4:4	4:4	4:4	4:4	4:4	4:4	4:4	4:4	4:4	4:4	4:4	4:4	4:4	4:4	4:4	4:4	4:4	4:4	4:4	4:4	4:4	4:4	4:4
114	N	4:4	4:4	4:4	4:4	4:4	4:4	4:4	4:4	4:4	4:4	4:4	4:4	4:4	4:4	4:4	4:4	4:4	4:4	3:5	4:4	4:4	4:4	4:4	4:4	4:4	4:4	4:4	4:4	4:4	4:4	4:4	4:4	4:4	4:4	4:4	4:4	4:4	4:4	4:4	4:4	4:4	4:4	4:4	4:4	4:4	4:4
117	N	4:4	4:4	4:4	4:4	4:4	4:4	4:4	4:4	4:4	4:4	4:4	4:4	4:4	4:4	4:4	3:5	3:5	3:5	3:5	3:5	3:5	2:6	3:5	3:5	3:5	3:5	3:5	4:4	4:4	4:4	4:4	4:4	4:4	4:4	4:4	4:4	4:4	4:4	4:4	4:4	4:4	4:4	4:4	4:4	4:4	4:4
124	N	4:4	4:4	4:4	4:4	4:4	4:4	4:4	4:4	4:4	4:4	4:4	4:4	4:4	4:4	4:4	3:5	3:5	3:5	4:4	3:5	3:5	2:6	2:6	3:5	3:5	3:5	4:4	4:4	4:4	4:4	4:4	4:4	4:4	4:4	4:4	4:4	4:4	4:4	4:4	4:4	4:4	4:4	4:4	4:4	4:4	4:4
160	N	4:4	4:4	4:4	4:4	4:4	4:4	4:4	4:4	4:4	4:4	4:4	4:4	4:4	4:4	4:4	4:4	4:4	4:4	4:4	4:4	4:4	4:4	4:4	4:4	4:4	5:3	5:3	5:3	5:3	4:4	4:4	4:4	4:4	4:4	4:4	4:4	4:4	4:4	4:4	4:4	4:4	4:4	4:4	4:4	4:4	4:4
163	N	4:4	4:4	4:4	4:4	4:4	4:4	4:4	4:4	4:4	4:4	4:4	4:4	4:4	4:4	4:4	4:4	4:4	4:4	4:4	4:4	2:6	2:6	2:6	2:6	2:6	2:6	2:6	4:4	4:4	4:4	4:4	4:4	4:4	4:4	4:4	4:4	4:4	4:4	4:4	4:4	4:4	4:4	4:4	4:4	4:4	4:4
177	N	4:4	4:4	4:4	4:4	4:4	4:4	4:4	4:4	4:4	4:4	4:4	4:4	4:4	4:4	4:4	4:4	4:4	3:5	4:4	4:4	4:4	4:4	4:4	4:4	4:4	4:4	4:4	4:4	4:4	4:4	4:4	4:4	4:4	4:4	4:4	4:4	4:4	4:4	4:4	4:4	4:4	4:4	4:4	4:4	4:4	4:4
178	N	4:4	4:4	4:4	4:4	4:4	4:4	4:4	4:4	4:4	4:4	4:4	4:4	4:4	5:3	4:4	4:4	4:4	4:4	4:4	4:4	6:2	6:2	6:2	6:2	6:2	6:2	6:2	6:2	5:3	5:3	5:3	ab(4:4)	ab(4:4)	ab(4:4)	ab(4:4)	3:5	3:5	3:5	3:5	3:5	3:5	3:5	4:4	4:4	4:4	4:4
201	N	4:4	4:4	4:4	4:4	4:4	4:4	4:4	4:4	4:4	4:4	4:4	4:4	4:4	4:4	4:4	4:4	4:4	4:4	6:2	4:4	4:4	2:6	4:4	4:4	4:4	4:4	4:4	4:4	4:4	4:4	4:4	4:4	4:4	4:4	4:4	4:4	4:4	4:4	4:4	4:4	4:4	4:4	4:4	4:4	4:4	4:4
204	N	4:4	4:4	4:4	4:4	4:4	4:4	4:4	4:4	4:4	4:4	4:4	4:4	4:4	4:4	4:4	4:4	5:3	5:3	4:4	4:4	5:3	4:4	4:4	4:4	4:4	4:4	4:4	4:4	4:4	4:4	4:4	4:4	4:4	4:4	4:4	4:4	4:4	4:4	4:4	4:4	4:4	4:4	4:4	4:4	4:4	4:4
206	N	4:4	4:4	4:4	4:4	4:4	4:4	4:4	4:4	4:4	3:5	4:4	4:4	3:5	4:4	4:4	4:4	5:3	5:3	4:4	4:4	5:3	5:3	5:3	5:3	4:4	4:4	4:4	4:4	4:4	4:4	4:4	4:4	4:4	4:4	4:4	4:4	4:4	4:4	4:4	4:4	4:4	4:4	4:4	4:4	4:4	4:4
215	N	4:4	4:4	4:4	4:4	4:4	4:4	4:4	4:4	4:4	4:4	4:4	4:4	4:4	4:4	3:5	3:5	3:5	3:5	4:4	4:4	3:5	4:4	4:4	3:5	3:5	3:5	4:4	4:4	4:4	4:4	4:4	4:4	4:4	4:4	4:4	4:4	4:4	4:4	4:4	4:4	4:4	4:4	4:4	4:4	4:4	4:4
226	N	4:4	4:4	4:4	4:4	4:4	4:4	4:4	4:4	4:4	4:4	4:4	4:4	4:4	4:4	5:3	5:3	4:4	5:3	5:3	5:3	5:3	5:3	5:3	4:4	4:4	4:4	4:4	4:4	4:4	4:4	4:4	4:4	4:4	4:4	4:4	4:4	4:4	4:4	4:4	4:4	4:4	4:4	4:4	4:4	4:4	4:4
232	N	4:4	4:4	4:4	4:4	4:4	4:4	4:4	4:4	4:4	4:4	4:4	4:4	4:4	4:4	4:4	4:4	3:5	3:5	4:4	4:4	4:4	4:4	4:4	4:4	4:4	4:4	4:4	4:4	4:4	4:4	4:4	4:4	4:4	4:4	4:4	4:4	4:4	4:4	4:4	4:4	4:4	4:4	4:4	4:4	4:4	4:4
234	N	4:4	4:4	4:4	4:4	4:4	4:4	4:4	4:4	4:4	4:4	4:4	3:5	3:5	3:5	4:4	3:5	4:4	3:5	3:5	3:5	3:5	3:5	3:5	3:5	3:5	4:4	4:4	4:4	4:4	4:4	4:4	4:4	4:4	4:4	4:4	4:4	4:4	4:4	4:4	4:4	4:4	4:4	4:4	4:4	4:4	4:4
238	N	4:4	5:3	5:3	6:2	4:4	4:4	4:4	4:4	4:4	4:4	4:4	4:4	4:4	4:4	4:4	3:5	3:5	3:5	3:5	3:5	3:5	3:5	3:5	4:4	4:4	4:4	4:4	4:4	4:4	4:4	4:4	4:4	4:4	4:4	4:4	4:4	4:4	4:4	4:4	4:4	4:4	4:4	4:4	4:4	4:4	4:4
249	N	4:4	4:4	4:4	4:4	4:4	4:4	4:4	4:4	4:4	5:3	5:3	5:3	5:3	5:3	5:3	5:3	5:3	5:3	4:4	4:4	4:4	4:4	4:4	4:4	4:4	4:4	4:4	4:4	4:4	4:4	4:4	4:4	4:4	4:4	4:4	4:4	4:4	4:4	4:4	4:4	4:4	4:4	4:4	4:4	4:4	4:4
294	N	4:4	4:4	4:4	4:4	4:4	4:4	4:4	4:4	4:4	4:4	4:4	4:4	4:4	4:4	4:4	4:4	4:4	4:4	3:5	3:5	4:4	4:4	4:4	4:4	4:4	4:4	4:4	4:4	4:4	4:4	4:4	4:4	4:4	4:4	4:4	4:4	4:4	4:4	4:4	4:4	4:4	4:4	4:4	4:4	4:4	4:4
324	N	4:4	4:4	4:4	4:4	4:4	4:4	4:4	4:4	4:4	4:4	4:4	4:4	4:4	4:4	4:4	4:4	3:5	3:5	4:4	4:4	4:4	4:4	4:4	4:4	4:4	4:4	4:4	4:4	4:4	4:4	4:4	4:4	4:4	4:4	4:4	4:4	4:4	4:4	4:4	4:4	4:4	4:4	4:4	4:4	4:4	4:4
325	N	4:4	4:4	4:4	4:4	4:4	4:4	4:4	4:4	4:4	4:4	4:4	4:4	4:4	4:4	4:4	4:4	4:4	3:5	4:4	4:4	4:4	4:4	4:4	4:4	4:4	4:4	4:4	4:4	4:4	4:4	4:4	4:4	4:4	4:4	4:4	4:4	4:4	4:4	4:4	4:4	4:4	4:4	4:4	4:4	4:4	4:4
328	N	4:4	4:4	4:4	4:4	4:4	4:4	4:4	4:4	4:4	4:4	4:4	4:4	4:4	4:4	3:5	3:5	3:5	3:5	4:4	4:4	4:4	4:4	4:4	4:4	4:4	4:4	4:4	4:4	4:4	4:4	4:4	4:4	4:4	4:4	4:4	4:4	4:4	4:4	4:4	4:4	4:4	4:4	4:4	4:4	4:4	4:4
336	N	4:4	4:4	4:4	4:4	4:4	4:4	4:4	4:4	4:4	4:4	4:4	4:4	4:4	4:4	4:4	4:4	4:4	4:4	3:5	3:5	4:4	4:4	4:4	4:4	4:4	4:4	4:4	4:4	4:4	4:4	4:4	4:4	4:4	4:4	4:4	4:4	4:4	4:4	4:4	4:4	4:4	4:4	4:4	4:4	4:4	4:4
4	P	4:4	4:4	4:4	4:4	4:4	4:4	4:4	4:4	4:4	4:4	4:4	4:4	4:4	4:4	4:4	4:4	4:4	4:4	4:4	4:4	4:4	4:4	4:4	4:4	4:4	4:4	4:4	4:4	4:4	4:4	4:4	4:4	4:4	4:4	4:4	4:4	4:4	4:4	4:4	4:4	4:4	4:4	4:4	4:4	4:4	4:4
5	P	4:4	4:4	4:4	4:4	4:4	4:4	4:4	4:4	4:4	4:4	4:4	4:4	4:4	4:4	4:4	4:4	4:4	4:4	4:4	4:4	4:4	4:4	4:4	4:4	4:4	4:4	4:4	4:4	4:4	4:4	4:4	4:4	4:4	4:4	4:4	4:4	4:4	4:4	4:4	4:4	4:4	4:4	4:4	4:4	4:4	4:4
12	P	4:4	4:4	4:4	4:4	4:4	4:4	4:4	4:4	4:4	4:4	4:4	4:4	4:4	4:4	4:4	4:4	4:4	4:4	4:4	4:4	4:4	4:4	4:4	4:4	4:4	4:4	4:4	4:4	4:4	4:4	4:4	4:4	4:4	4:4	4:4	4:4	4:4	4:4	4:4	4:4	4:4	4:4	4:4	4:4	4:4	4:4
35	P	4:4	4:4	4:4	4:4	4:4	4:4	4:4	4:4	4:4	4:4	4:4	4:4	4:4	4:4	4:4	4:4	4:4	4:4	4:4	4:4	4:4	4:4	4:4	4:4	4:4	4:4	4:4	4:4	4:4	4:4	4:4	4:4	4:4	4:4	4:4	4:4	4:4	4:4	4:4	4:4	4:4	4:4	4:4	4:4	4:4	4:4
36	P	4:4	4:4	4:4	4:4	4:4	4:4	4:4	4:4	4:4	4:4	4:4	4:4	4:4	4:4	4:4	4:4	4:4	4:4	4:4	4:4	4:4	4:4	4:4	4:4	4:4	4:4	4:4	4:4	4:4	4:4	4:4	4:4	4:4	4:4	4:4	4:4	4:4	4:4	4:4	4:4	4:4	4:4	4:4	4:4	4:4	4:4
39	P	4:4	4:4	4:4	4:4	4:4	4:4	4:4	4:4	4:4	4:4	4:4	4:4	4:4	4:4	4:4	4:4	4:4	4:4	4:4	4:4	4:4	4:4	4:4	4:4	4:4	4:4	4:4	4:4	4:4	4:4	4:4	4:4	4:4	4:4	4:4	4:4	4:4	4:4	4:4	4:4	4:4	4:4	4:4	4:4	4:4	4:4
42	P	4:4	4:4	4:4	4:4	4:4	4:4	4:4	4:4	4:4	4:4	4:4	4:4	4:4	4:4	4:4	4:4	4:4	4:4	4:4	4:4	4:4	4:4	4:4	4:4	4:4	4:4	4:4	4:4	4:4	4:4	4:4	4:4	4:4	4:4	4:4	4:4	4:4	4:4	4:4	4:4	4:4	4:4	4:4	4:4	4:4	4:4
47	P	4:4	4:4	4:4	4:4	4:4	4:4	4:4	4:4	4:4	4:4	4:4	4:4	4:4	4:4	4:4	4:4	4:4	4:4	4:4	4:4	4:4	4:4	4:4	4:4	4:4	4:4	4:4	4:4	4:4	4:4	4:4	4:4	4:4	4:4	4:4	4:4	4:4	4:4	4:4	4:4	4:4	4:4	4:4	4:4	4:4	4:4
58	P	4:4	4:4	4:4	4:4	4:4	4:4	4:4	4:4	4:4	4:4	4:4	4:4	4:4	4:4	4:4	4:4	4:4	4:4	4:4	4:4	4:4	4:4	4:4	4:4	4:4	4:4	4:4	4:4	4:4	4:4	4:4	4:4	4:4	4:4	4:4	4:4	4:4	4:4	4:4	4:4	4:4	4:4	4:4	4:4	4:4	4:4
63	P	4:4	4:4	4:4	4:4	4:4	4:4	4:4	4:4	4:4	4:4	4:4	4:4	4:4	4:4	4:4	4:4	4:4	4:4	4:4	4:4	4:4	4:4	4:4	4:4	4:4	4:4	4:4	4:4	4:4	4:4	4:4	4:4	4:4	4:4	4:4	4:4	4:4	4:4	4:4	4:4	4:4	4:4	4:4	4:4	4:4	4:4
65	P	4:4	4:4	4:4	4:4	4:4	4:4	4:4	4:4	4:4	4:4	4:4	4:4	4:4	4:4	4:4	4:4	4:4	4:4	4:4	4:4	4:4	4:4	4:4	4:4	4:4	4:4	4:4	4:4	4:4	4:4	4:4	4:4	4:4	4:4	4:4	4:4	4:4	4:4	4:4	4:4	4:4	4:4	4:4	4:4	4:4	4:4
79	P	4:4	4:4	4:4	4:4	4:4	4:4	4:4	4:4	4:4	4:4	4:4	4:4	4:4	4:4	4:4	4:4	4:4	4:4	4:4	4:4	4:4	4:4	4:4	4:4	4:4	4:4	4:4	4:4	4:4	4:4	4:4	4:4	4:4	4:4	4:4	4:4	4:4	4:4	4:4	4:4	4:4	4:4	4:4	4:4	4:4	4:4
82	P	4:4	4:4	4:4	4:4	4:4	4:4	4:4	4:4	4:4	4:4	4:4	4:4	4:4	4:4	4:4	4:4	4:4	4:4	4:4	4:4	4:4	4:4	4:4	4:4	4:4	4:4	4:4	4:4	4:4	4:4	4:4	4:4	4:4	4:4	4:4	4:4	4:4	4:4	4:4	4:4	4:4	4:4	4:4	4:4	4:4	4:4
83	P	4:4	4:4	4:4	4:4	4:4	4:4	4:4	4:4	4:4	4:4	4:4	4:4	4:4	4:4	4:4	4:4	4:4	4:4	4:4	4:4	4:4	4:4	4:4	4:4	4:4	4:4	4:4	4:4	4:4	4:4	4:4	4:4	4:4	4:4	4:4	4:4	4:4	4:4	4:4	4:4	4:4	4:4	4:4	4:4	4:4	4:4
86	P	4:4	4:4	4:4	4:4	4:4	4:4	4:4	4:4	4:4	4:4	4:4	4:4	4:4	4:4	4:4	4:4	4:4	4:4	4:4	4:4	4:4	4:4	4:4	4:4	4:4	4:4	4:4	4:4	4:4	4:4	4:4	4:4	4:4	4:4	4:4	4:4	4:4	4:4	4:4	4:4	4:4	4:4	4:4	4:4	4:4	4:4
94	P	4:4	4:4	4:4	4:4	4:4	4:4	4:4	4:4	4:4	4:4	4:4	4:4	4:4	4:4	4:4	4:4	4:4	4:4	4:4	4:4	4:4	4:4	4:4	4:4	4:4	4:4	4:4	4:4	4:4	4:4	4:4	4:4	4:4	4:4	4:4	4:4	4:4	4:4	4:4	4:4	4:4	4:4	4:4	4:4	4:4	4:4
97	P	4:4	4:4	4:4	4:4	4:4	4:4	4:4	4:4	4:4	4:4	4:4	4:4	4:4	4:4	4:4	4:4	4:4	4:4	4:4	4:4	4:4	4:4	4:4	4:4	4:4	4:4	4:4	4:4	4:4	4:4	4:4	4:4	4:4	4:4	4:4	4:4	4:4	4:4	4:4	4:4	4:4	4:4	4:4	4:4	4:4	4:4
98	P	4:4	4:4	4:4	4:4	4:4	4:4	4:4	4:4	4:4	4:4	4:4	4:4	4:4	4:4	4:4	4:4	4:4	4:4	4:4	4:4	4:4	4:4	4:4	4:4	4:4	4:4	4:4	4:4	4:4	4:4	4:4	4:4	4:4	4:4	4:4	4:4	4:4	4:4	4:4	4:4	4:4	4:4	4:4	4:4	4:4	4:4
103	P	4:4	4:4	4:4	4:4	4:4	4:4	4:4	4:4	4:4	4:4	4:4	4:4	4:4	4:4	4:4	4:4	4:4	4:4	4:4	4:4	4:4	4:4	4:4	4:4	4:4	4:4	4:4	4:4	4:4	4:4	4:4	4:4	4:4	4:4	4:4	4:4	4:4	4:4	4:4	4:4	4:4	4:4	4:4	4:4	4:4	4:4
110	P	4:4	4:4	4:4	4:4	4:4	4:4	4:4	4:4	4:4	4:4	4:4	4:4	4:4	4:4	4:4	4:4	4:4	4:4	4:4	4:4	4:4	4:4	4:4	4:4	4:4	4:4	4:4	4:4	4:4	4:4	4:4	4:4	4:4	4:4	4:4	4:4	4:4	4:4	4:4	4:4	4:4	4:4	4:4	4:4	4:4	4:4
115	P	4:4	4:4	4:4	4:4	4:4	4:4	4:4	4:4	4:4	4:4	4:4	4:4	4:4	4:4	4:4	4:4	4:4	4:4	4:4	4:4	4:4	4:4	4:4	4:4	4:4	4:4	4:4	4:4	4:4	4:4	4:4	4:4	4:4	4:4	4:4	4:4	4:4	4:4	4:4	4:4	4:4	4:4	4:4	4:4	4:4	4:4
116	P	4:4	4:4	4:4	4:4	4:4	4:4	4:4	4:4	4:4	4:4	4:4	4:4	4:4	4:4	4:4	4:4	4:4	4:4	4:4	4:4	4:4	4:4	4:4	4:4	4:4	4:4	4:4	4:4	4:4	4:4	4:4	4:4	4:4	4:4	4:4	4:4	4:4	4:4	4:4	4:4	4:4	4:4	4:4	4:4	4:4	4:4
118	P	4:4	4:4	4:4	4:4	4:4	4:4	4:4	4:4	4:4	4:4	4:4	4:4	4:4	4:4	4:4	4:4	4:4	4:4	4:4	4:4	4:4	4:4	4:4	4:4	4:4	4:4	4:4	4:4	4:4	4:4	4:4	4:4	4:4	4:4	4:4	4:4	4:4	4:4	4:4	4:4	4:4	4:4	4:4	4:4	4:4	4:4
122	P	4:4	4:4	4:4	4:4	4:4	4:4	4:4	4:4	4:4	4:4	4:4	4:4	4:4	4:4	4:4	4:4	4:4	4:4	4:4	4:4	4:4	4:4	4:4	4:4	4:4	4:4	4:4	4:4	4:4	4:4	4:4	4:4	4:4	4:4	4:4	4:4	4:4	4:4	4:4	4:4	4:4	4:4	4:4	4:4	4:4	4:4
129	P	4:4	4:4	4:4	4:4	4:4	4:4	4:4	4:4	4:4	4:4	4:4	4:4	4:4	4:4	4:4	4:4	4:4	4:4	4:4	4:4	4:4	4:4	4:4	4:4	4:4	4:4	4:4	4:4	4:4	4:4	4:4	4:4	4:4	4:4	4:4	4:4	4:4	4:4	4:4	4:4	4:4	4:4	4:4	4:4	4:4	4:4
130	P	4:4	4:4	4:4	4:4	4:4	4:4	4:4	4:4	4:4	4:4	4:4	4:4	4:4	4:4	4:4	4:4	4:4	4:4	4:4	4:4	4:4	4:4	4:4	4:4	4:4	4:4	4:4	4:4	4:4	4:4	4:4	4:4	4:4	4:4	4:4	4:4	4:4	4:4	4:4	4:4	4:4	4:4	4:4	4:4	4:4	4:4
131	P	4:4	4:4	4:4	4:4	4:4	4:4	4:4	4:4	4:4	4:4	4:4	4:4	4:4	4:4	4:4	4:4	4:4	4:4	4:4	4:4	4:4	4:4	4:4	4:4	4:4	4:4	4:4	4:4	4:4	4:4	4:4	4:4	4:4	4:4	4:4	4:4	4:4	4:4	4:4	4:4	4:4	4:4	4:4	4:4	4:4	4:4
143	P	4:4	4:4	4:4	4:4	4:4	4:4	4:4	4:4	4:4	4:4	4:4	4:4	4:4	4:4	4:4	4:4	4:4	4:4	4:4	4:4	4:4	4:4	4:4	4:4	4:4	4:4	4:4	4:4	4:4	4:4	4:4	4:4	4:4	4:4	4:4	4:4	4:4	4:4	4:4	4:4	4:4	4:4	4:4	4:4	4:4	4:4
157	P	4:4	4:4	4:4	4:4	4:4	4:4	4:4	4:4	4:4	4:4	4:4	4:4	4:4	4:4	4:4	4:4	4:4	4:4	4:4	4:4	4:4	4:4	4:4	4:4	4:4	4:4	4:4	4:4	4:4	4:4	4:4	4:4	4:4	4:4	4:4	4:4	4:4	4:4	4:4	4:4	4:4	4:4	4:4	4:4	4:4	4:4
175	P	4:4	4:4	4:4	4:4	4:4	4:4	4:4	4:4	4:4	4:4	4:4	4:4	4:4	4:4	4:4	4:4	4:4	4:4	4:4	4:4	4:4	4:4	4:4	4:4	4:4	4:4	4:4	4:4	4:4	4:4	4:4	4:4	4:4	4:4	4:4	4:4	4:4	4:4	4:4	4:4	4:4	4:4	4:4	4:4	4:4	4:4
184	P	4:4	4:4	4:4	4:4	4:4	4:4	4:4	4:4	4:4	4:4	4:4	4:4	4:4	4:4	4:4	4:4	4:4	4:4	4:4	4:4	4:4	4:4	4:4	4:4	4:4	4:4	4:4	4:4	4:4	4:4	4:4	4:4	4:4	4:4	4:4	4:4	4:4	4:4	4:4	4:4	4:4	4:4	4:4	4:4	4:4	4:4
185	P	4:4	4:4	4:4	4:4	4:4	4:4	4:4	4:4	4:4	4:4	4:4	4:4	4:4	4:4	4:4	4:4	4:4	4:4	4:4	4:4	4:4	4:4	4:4	4:4	4:4	4:4	4:4	4:4	4:4	4:4	4:4	4:4	4:4	4:4	4:4	4:4	4:4	4:4	4:4	4:4	4:4	4:4	4:4	4:4	4:4	4:4
188	P	4:4	4:4	4:4	4:4	4:4	4:4	4:4	4:4	4:4	4:4	4:4	4:4	4:4	4:4	4:4	4:4	4:4	4:4	4:4	4:4	4:4	4:4	4:4	4:4	4:4	4:4	4:4	4:4	4:4	4:4	4:4	4:4	4:4	4:4	4:4	4:4	4:4	4:4	4:4	4:4	4:4	4:4	4:4	4:4	4:4	4:4
198	P	4:4	4:4	4:4	4:4	4:4	4:4	4:4	4:4	4:4	4:4	4:4	4:4	4:4	4:4	4:4	4:4	4:4	4:4	4:4	4:4	4:4	4:4	4:4	4:4	4:4	4:4	4:4	4:4	4:4	4:4	4:4	4:4	4:4	4:4	4:4	4:4	4:4	4:4	4:4	4:4	4:4	4:4	4:4	4:4	4:4	4:4
211	P	4:4	4:4	4:4	4:4	4:4	4:4	4:4	4:4	4:4	4:4	4:4	4:4	4:4	4:4	4:4	4:4	4:4	4:4	4:4	4:4	4:4	4:4	4:4	4:4	4:4	4:4	4:4	4:4	4:4	4:4	4:4	4:4	4:4	4:4	4:4	4:4	4:4	4:4	4:4	4:4	4:4	4:4	4:4	4:4	4:4	4:4
244	P	4:4	4:4	4:4	4:4	4:4	4:4	4:4	4:4	4:4	4:4	4:4	4:4	4:4	4:4	4:4	4:4	4:4	4:4	4:4	4:4	4:4	4:4	4:4	4:4	4:4	4:4	4:4	4:4	4:4	4:4	4:4	4:4	4:4	4:4	4:4	4:4	4:4	4:4	4:4	4:4	4:4	4:4	4:4	4:4	4:4	4:4
275	P	4:4	4:4	4:4	4:4	4:4	4:4	4:4	4:4	4:4	4:4	4:4	4:4	4:4	4:4	4:4	4:4	4:4	4:4	4:4	4:4	4:4	4:4	4:4	4:4	4:4	4:4	4:4	4:4	4:4	4:4	4:4	4:4	4:4	4:4	4:4	4:4	4:4	4:4	4:4	4:4	4:4	4:4	4:4	4:4	4:4	4:4
280	P	4:4	4:4	4:4	4:4	4:4	4:4	4:4	4:4	4:4	4:4	4:4	4:4	4:4	4:4	4:4	4:4	4:4	4:4	4:4	4:4	4:4	4:4	4:4	4:4	4:4	4:4	4:4	4:4	4:4	4:4	4:4	4:4	4:4	4:4	4:4	4:4	4:4	4:4	4:4	4:4	4:4	4:4	4:4	4:4	4:4	4:4
282	P	4:4	4:4	4:4	4:4	4:4	4:4	4:4	4:4	4:4	4:4	4:4	4:4	4:4	4:4	4:4	4:4	4:4	4:4	4:4	4:4	4:4	4:4	4:4	4:4	4:4	4:4	4:4	4:4	4:4	4:4	4:4	4:4	4:4	4:4	4:4	4:4	4:4	4:4	4:4	4:4	4:4	4:4	4:4	4:4	4:4	4:4
289	P	4:4	4:4	4:4	4:4	4:4	4:4	4:4	4:4	4:4	4:4	4:4	4:4	4:4	4:4	4:4	4:4	4:4	4:4	4:4	4:4	4:4	4:4	4:4	4:4	4:4	4:4	4:4	4:4	4:4	4:4	4:4	4:4	4:4	4:4	4:4	4:4	4:4	4:4	4:4	4:4	4:4	4:4	4:4	4:4	4:4	4:4
300	P	4:4	4:4	4:4	4:4	4:4	4:4	4:4	4:4	4:4	4:4	4:4	4:4	4:4	4:4	4:4	4:4	4:4	4:4	4:4	4:4	4:4	4:4	4:4	4:4	4:4	4:4	4:4	4:4	4:4	4:4	4:4	4:4	4:4	4:4	4:4	4:4	4:4	4:4	4:4	4:4	4:4	4:4	4:4	4:4	4:4	4:4
303	P	4:4	4:4	4:4	4:4	4:4	4:4	4:4	4:4	4:4	4:4	4:4	4:4	4:4	4:4	4:4	4:4	4:4	4:4	4:4	4:4	4:4	4:4	4:4	4:4	4:4	4:4	4:4	4:4	4:4	4:4	4:4	4:4	4:4	4:4	4:4	4:4	4:4	4:4	4:4	4:4	4:4	4:4	4:4	4:4	4:4	4:4
304	P	4:4	4:4	4:4	4:4	4:4	4:4	4:4	4:4	4:4	4:4	4:4	4:4	4:4	4:4	4:4	4:4	4:4	4:4	4:4	4:4	4:4	4:4	4:4	4:4	4:4	4:4	4:4	4:4	4:4	4:4	4:4	4:4	4:4	4:4	4:4	4:4	4:4	4:4	4:4	4:4	4:4	4:4	4:4	4:4	4:4	4:4
323	P	4:4	4:4	4:4	4:4	4:4	4:4	4:4	4:4	4:4	4:4	4:4	4:4	4:4	4:4	4:4	4:4	4:4	4:4	4:4	4:4	4:4	4:4	4:4	4:4	4:4	4:4	4:4	4:4	4:4	4:4	4:4	4:4	4:4	4:4	4:4	4:4	4:4	4:4	4:4	4:4	4:4	4:4	4:4	4:4	4:4	4:4
326	P	4:4	4:4	4:4	4:4	4:4	4:4	4:4	4:4	4:4	4:4	4:4	4:4	4:4	4:4	4:4	4:4	4:4	4:4	4:4	4:4	4:4	4:4	4:4	4:4	4:4	4:4	4:4	4:4	4:4	4:4	4:4	4:4	4:4	4:4	4:4	4:4	4:4	4:4	4:4	4:4	4:4	4:4	4:4	4:4	4:4	4:4
331	P	4:4	4:4	4:4	4:4	4:4	4:4	4:4	4:4	4:4	4:4	4:4	4:4	4:4	4:4	4:4	4:4	4:4	4:4	4:4	4:4	4:4	4:4	4:4	4:4	4:4	4:4	4:4	4:4	4:4	4:4	4:4	4:4	4:4	4:4	4:4	4:4	4:4	4:4	4:4	4:4	4:4	4:4	4:4	4:4	4:4	4:4
337	P	4:4	4:4	4:4	4:4	4:4	4:4	4:4	4:4	4:4	4:4	4:4	4:4	4:4	4:4	4:4	4:4	4:4	4:4	4:4	4:4	4:4	4:4	4:4	4:4	4:4	4:4	4:4	4:4	4:4	4:4	4:4	4:4	4:4	4:4	4:4	4:4	4:4	4:4	4:4	4:4	4:4	4:4	4:4	4:4	4:4	4:4
		4:4	5793	0.8452
		5:3	333	0.0485848
		3:5	395	0.0576306
		6:2	90	0.013131
		2:6	120	0.017508
		ab(4:4)	72	0.0105048
		ab(2:6)	19	0.0027721
		ab(6:2)	9	0.0013131
		3C_ab(5:3)	7	0.0010213
		3C_ab(3:5)	0	0
		7:1	5	0.000729501
		1:7	4	0.000583601
		0:8	0	0
		8:0	5	0.000729501
		3C_ab(6:2)	0	0
		3C_ab(2:6)	0	0
		COUNT	6854
		need to account for	2
		NS = non-standard
		P = parental
		N = noncrossover
		C = crossover

## Sheet: 5-heteroduplex-span
Sheet 5-Heteroduplex_tracts_DSBs				Length and location of heteroduplex tracts and half-tracts
Column	Name			Description of entries					Explanation of terms
A	tetrad			tetrad identifier
B	type			recombination type (C = crossover, N = noncrossover)
C	n_sided			heteroduplex on one or both sides of the DSB					1,2
D	het_on_n_chrs			number of chromosomes with heteroduplex
E	left_outer			nearest unconverted marker to the left
F	left_mid			midpoint between left_inner and left_outer					(left_outer+left_inner)/2
G	left_inner			leftmost NMS marker
H	right_inner			rightmost NMS marker
I	right_mid			mid position between right_inner and right_outer					(right_outer+right_inner)/2
J	right_outer			nearest unconverted marker to the right
K	marker_left_to_DSB			marker to the left of inferred DSB position
L	marker_right_to_DSB			marker to the right of inferred DSB position
M	het_extent			extent of the entire heteroduplex tract per tetrad					right_mid - left_mid
N	left_het			heteroduplex half-tract to the left of the DSB					(marker_left_to_DSB+marker_right_to_DSB)/2 - left_mid
O	right_het			heteroduplex half-tract to the right of the DSB					right_mid - (marker_left_to_DSB+marker_right_to_DSB)/2
tetrad	type	n_sided	het_on_n_chrs_use	left_outer	left_mid	left_inner	right_inner	right_mid	right_outer	marker_left_to_DSB	marker_right_to_DSB	het_extent	left_het	right_het
6	C	one	1	-49	7	63	164	211.5	259	-49	63	204.5	0	204.5
11	C	two	1	-1281	-1125	-969	815	858.5	902	-49	63	1983.5	1132	851.5
16	C	two	2	-577	-470	-363	1939	2275.5	2612	-49	63	2745.5	477	2268.5
18	C	one	2	-49	7	63	815	858.5	902	-49	63	851.5	0	851.5
22	C	one	2	-49	7	63	1574	1617.5	1661	-49	63	1610.5	0	1610.5
49	C	two	2	-49	7	63	1939	2275.5	2612	63	164	2268.5	106.5	2162
51	C	two	2	-1281	-1125	-969	475	525	575	-49	63	1650	1132	518
53	C	two	1	-2881	-2881	-2881	63	113.5	164	-49	63	2994.5	2888	106.5
55	C	two	1	-148	-98.5	-49	2629	2682.5	2736	-49	63	2781	105.5	2675.5
60	C	two	1	-678	-627.5	-577	1574	1617.5	1661	-49	63	2245	634.5	1610.5
62	C	two	2	-2236	-1947	-1658	1939	2275.5	2612	-49	63	4222.5	1954	2268.5
67	C	one	2	-969	-921	-873	-49	7	63	-49	63	928	928	0
69	C	none	0	-49	7	63	-49	7	63	-49	63	0	0	0
78	C	one	0	-49	7	63	2736	2931	3126	-49	63	2924	0	2924
95	C	one	2	-49	7	63	575	629	683	-49	63	622	0	622
100	C	two	2	-1619	-1454.5	-1290	2736	2931	3126	-49	63	4385.5	1461.5	2924
105	C	two	1	-261	-204.5	-148	1939	2275.5	2612	-148	-49	2480	106	2374
107	C	one	1	-747	-712.5	-678	63	113.5	164	63	164	826	826	0
112	C	two	2	-747	-712.5	-678	259	309.5	360	-148	-49	1022	614	408
123	C	two	1	-148	-98.5	-49	1939	2275.5	2612	-49	63	2374	105.5	2268.5
128	C	one	1	-873	-841.5	-810	-49	7	63	-49	63	848.5	848.5	0
133	C	two	2	-577	-470	-363	575	629	683	-49	63	1099	477	622
134	C	one	2	-577	-470	-363	-49	7	63	-49	63	477	477	0
137	C	one	1	-363	-312	-261	-49	7	63	-49	63	319	319	0
142	C	one	2	-148	-98.5	-49	1733	1769	1805	-148	-49	1867.5	0	1867.5
152	C	two	2	-577	-470	-363	1376	1412	1448	-49	63	1882	477	1405
153	C	two	2	-1658	-1638.5	-1619	259	309.5	360	-49	63	1948	1645.5	302.5
159	C	two	2	-969	-921	-873	475	525	575	-49	63	1446	928	518
186	C	one	1	-363	-312	-261	-49	7	63	-49	63	319	319	0
195	C	two	2	-148	-98.5	-49	2629	2682.5	2736	-49	63	2781	105.5	2675.5
197	C	two	1	-1619	-1454.5	-1290	164	211.5	259	63	164	1666	1568	98
221	C	one	1	-577	-470	-363	-49	7	63	-49	63	477	477	0
233	C	one	1	-678	-627.5	-577	-49	7	63	-49	63	634.5	634.5	0
241	C	two	1	-2236	-1947	-1658	63	113.5	164	-49	63	2060.5	1954	106.5
254	C	two	2	-810	-778.5	-747	683	749	815	-49	63	1527.5	785.5	742
255	C	two	2	-2881	-2689.5	-2498	63	113.5	164	-49	63	2803	2696.5	106.5
258	C	one	1	-49	7	63	164	211.5	259	-49	63	204.5	0	204.5
267	C	one	1	-1619	-1454.5	-1290	-49	7	63	-49	63	1461.5	1461.5	0
274	C	two	2	-1281	-1125	-969	259	309.5	360	63	164	1434.5	1238.5	196
302	C	one	1	-747	-712.5	-678	-49	7	63	-49	63	719.5	719.5	0
307	C	one	1	-1281	-1125	-969	-148	-98.5	-49	-148	-49	1026.5	1026.5	0
310	C	two	1	-577	-470	-363	164	211.5	259	-49	63	681.5	477	204.5
311	C	one	0	-49	-49	-49	575	629	683	-49	63	678	56	622
332	C	one	1	-49	7	63	815	858.5	902	-49	63	851.5	0	851.5
21	N	one	1	-49	7	63	63	113.5	164	-49	63	106.5	0	106.5
26	N	one	1	-363	-312	-261	-148	-98.5	-49	-148	-49	213.5	213.5	0
34	N	one	1	-577	-470	-363	-49	7	63	-49	63	477	477	0
37	N	one	1	-148	-98.5	-49	369	422	475	-148	-49	520.5	0	520.5
40	N	two	1	-363	-312	-261	575	629	683	-49	63	941	319	622
80	N	two	2	-1281	-1125	-969	164	211.5	259	-49	63	1336.5	1132	204.5
89	N	one	1	63	113.5	164	164	211.5	259	63	164	98	0	98
93	N	one	1	-49	7	63	259	309.5	360	-49	63	302.5	0	302.5
104	N	one	1	-49	7	63	63	113.5	164	-49	63	106.5	0	106.5
106	N	one	1	-577	-470	-363	-49	7	63	-49	63	477	477	0
114	N	one	1	-49	7	63	63	113.5	164	-49	63	106.5	0	106.5
117	N	two	1	-363	-312	-261	815	858.5	902	63	164	1170.5	425.5	745
124	N	two	1	-363	-312	-261	683	749	815	-49	63	1061	319	742
160	N	one	1	-49	7	63	989	1027	1065	-49	63	1020	0	1020
163	N	one	1	-49	7	63	815	858.5	902	-49	63	851.5	0	851.5
177	N	one	1	-148	-98.5	-49	-49	7	63	-49	63	105.5	105.5	0
178	N	two	2	-678	-627.5	-577	1939	2275.5	2612	-49	63	2903	634.5	2268.5
201	N	one	2	-49	7	63	360	364.5	369	-49	63	357.5	0	357.5
204	N	two	1	-261	-204.5	-148	259	309.5	360	-49	63	514	211.5	302.5
206	N	two	2	-969	-921	-873	475	525	575	-49	63	1446	928	518
215	N	two	1	-577	-470	-363	683	749	815	-49	63	1219	477	742
226	N	two	2	-577	-470	-363	369	422	475	-49	63	892	477	415
232	N	one	1	-261	-204.5	-148	-49	7	63	-49	63	211.5	211.5	0
234	N	two	1	-810	-778.5	-747	575	629	683	63	164	1407.5	892	515.5
238	N	two	2	-2881	-2689.5	-2498	369	422	475	-49	63	3111.5	2696.5	415
249	N	one	1	-969	-921	-873	-49	7	63	-49	63	928	928	0
294	N	one	1	-49	7	63	164	211.5	259	-49	63	204.5	0	204.5
324	N	one	1	-261	-204.5	-148	-49	7	63	-49	63	211.5	211.5	0
325	N	one	1	-148	-98.5	-49	-49	7	63	-49	63	105.5	105.5	0
328	N	one	1	-577	-470	-363	-49	7	63	-49	63	477	477	0
336	N	one	1	-49	7	63	164	211.5	259	-49	63	204.5	0	204.5
33	M			-148	-98.5	-49	475	525	575	-49	63	623.5	105.5	518
61	M			-1281	-1125	-969	475	525	575	-49	63	1650	1132	518
72	M			-577	-470	-363	1151	1209.5	1268	-49	63	1679.5	477	1202.5
108	M			-363	-312	-261	2736	2931	3126	-49	63	3243	319	2924
126	M			-363	-312	-261	1939	2275.5	2612	-49	63	2587.5	319	2268.5
161	M			-577	-470	-363	575	629	683	-49	63	1099	477	622
162	M			-1281	-1125	-969	1939	2275.5	2612	-49	63	3400.5	1132	2268.5
168	M			-1619	-1454.5	-1290	369	422	475	63	164	1876.5	1568	308.5
191	M			-1619	-1454.5	-1290	3126	3126	3126					3126
209	M			-1281	-1125	-969	63	113.5	164	63	164	1238.5	1238.5	0
212	M			-2881	-2689.5	-2498	369	422	475					422
218	M			-678	-627.5	-577	2629	2682.5	2736	63	164	3310	741	2569
229	M			-363	-312	-261	1880	1907.5	1935					1907.5
239	M			-1619	-1454.5	-1290	683	749	815					749
242	M			-1619	-1454.5	-1290	902	945.5	989	-148	-49	2400	1356	1044
259	M			-1281	-1125	-969	1805	1842.5	1880	-148	-49	2967.5	1026.5	1941
273	M			-2236	-1947	-1658	3126	3126	3126	-49	63	5073	1954	3119
278	M			-2496	-2391	-2286	1448	1511	1574	-148	-49	3902	2292.5	1609.5
281	M			-2881	-2881	-2881	1805	1842.5	1880			4723.5	2881	1842.5
315	M			-1619	-1454.5	-1290	475	525	575	-49	63	1979.5	1461.5	518
334	M			-1619	-1454.5	-1290	2629	2682.5	2736	-49	63	4137	1461.5	2675.5

## Sheet: 6-extension_segments
Sheet 7-Fig4_template_switching				Length, location and template used for each segment in mosaic heteroduplex
column	name		description of entries							explanation of terms
A	tetrad		tetrad identifier
Columns B - O contain descriptors of each segment of mosaic heteroduplex
B	type		recombination type (C = crossover, N = noncrossover, M = multichromatid)
C	side-ts		template switching in half-tract
D	left_outer		first marker to the left of segment
E	left_mid		midpoint between left_inner and left_outer							(left_outer+left_inner)/2
F	left_inner		leftmost marker in segment
G	right_inner		rightmost marker in segment
H	right_mid		midpoint between right_inner and right_outer							(right_outer+right_inner)/2
I	right_outer		first marker to the right of segment
J	length		segment length							right_mid - left_mid
K	number		segment number in half-tract							1 to 5; 1 = segment closest to DSB
L	side		side with respect to DSB
M	template_chromatid		chromatid copied							homolog or sister
N	DSB_chromatid		chromatid suffering DSB							P1 or P2
O	template_haplotype		genotype of chromatid used as template							P1 or P2
			segment left boundary			segment right boundary
			outer	mid	inner	inner	mid	outer
tetrad	type	side-ts	left_outer	left_mid	left_inner	right_inner	right_mid	right_outer	length	number	side	template_chromatid	DSB_chromatid	template_haplotype
6	C		-49	7	63	164	259	211.5	204.5	1	right	homolog	P1	P2
16	C		-577	-470	-363	-363	-261	-312	158	2	left	homolog	P1	P2
16	C		-363	-312	-261	-49	63	7	319	1	left	sister	P1	P1
49	C		-49	7	63	63	164	113.5	106.5	1	left	homolog	P2	P1
49	C		63	113.5	164	259	360	309.5	196	1	right	homolog	P2	P1		`
53	C		-810	-778.5	-747	-577	-363	-470	308.5	2	left	homolog	P2	P1
53	C		-577	-470	-363	-49	63	7	477	1	left	sister	P2	P2
53	C		-49	7	63	63	164	113.5	106.5	1	right	homolog	P2	P1
55	C		-148	-98.5	-49	-49	63	7	105.5	1	left	homolog	P1	P2
55	C		-49	7	63	902	989	945.5	938.5	1	right	sister	P1	P1
55	C		902	945.5	989	1448	1574	1511	565.5	2	right	homolog	P1	P2
60	C		-678	-627.5	-577	-49	63	7	634.5	1	left	homolog	P1	P2
60	C		-49	7	63	259	360	309.5	302.5	1	right	sister	P1	P1
60	C		259	309.5	360	369	475	422	112.5	2	right	homolog	P1	P2
100	C		-1619	-1454.5	-1290	-49	63	7	1461.5	1	left	homolog	P2	P1
105	C		-261	-204.5	-148	-148	-49	-98.5	106	1	left	homolog	P2	P1
105	C		-148	-98.5	-49	902	989	945.5	1044	1	right	sister	P2	P2
105	C		902	945.5	989	1067	1151	1109	163.5	2	right	homolog	P2	P1
105	C		1067	1109	1151	1376	1448	1412	303	3	right	sister	P2	P2
105	C		1376	1412	1448	1574	1661	1617.5	205.5	4	right	homolog	P2	P1
112	C		-747	-712.5	-678	-148	-49	-98.5	614	1	left	homolog	P1	P2
112	C		-148	-98.5	-49	164	259	211.5	310	1	right	homolog	P1	P2
123	C		-148	-98.5	-49	-49	63	7	105.5	1	left	homolog	P2	P1
133	C		-577	-470	-363	-49	63	7	477	1	left	homolog	P2	P1
133	C		-49	7	63	575	683	629	622	1	right	homolog	P2	P1
153	C		-577	-470	-363	-49	63	7	477	1	left	homolog	P1	P2
153	C		-49	7	63	259	360	309.5	302.5	1	right	homolog	P1	P2
195	C		-148	-98.5	-49	-49	63	7	105.5	1	left	homolog	P1	P2
195	C		-49	7	63	164	259	211.5	204.5	1	right	sister	P1	P1
195	C		164	211.5	259	369	475	422	210.5	2	right	homolog	P1	P2
197	C		-363	-312	-261	63	164	113.5	425.5	1	left	homolog	P2	P1
197	C		63	113.5	164	164	259	211.5	98	1	right	homolog	P2	P1
241	C		-873	-841.5	-810	-577	-363	-470	371.5	2	left	homolog	P2	P1
241	C		-577	-470	-363	-49	63	7	477	1	left	sister	P2	P2
241	C		-49	7	63	63	164	113.5	106.5	1	right	homolog	P2	P1
255	C		-49	7	63	63	164	113.5	106.5	1	right	homolog	P2	P1
267	C		-678	-627.5	-577	-577	-363	-470	157.5	2	left	homolog	P1	P2
267	C		-577	-470	-363	-49	63	7	477	1	left	sister	P1	P1
274	C		-1281	-1125	-969	63	164	113.5	1238.5	1	left	homolog	P1	P2
134	C		-363	-312	-261	-261	-148	-204.5	107.5	2	left	homolog	P2	P1
134	C		-261	-204.5	-148	-49	63	7	211.5	1	left	sister	P2	P2
75	M		-577	-470	-363	-261	-148	-204.5	265.5	2	left	homolog	P1	P2
75	M		-261	-204.5	-148	63	164	113.5	318	1	left	sister	P1	P1
75	M		63	113.5	164	369	475	422	308.5	1	right	homolog	P1	P2
187	M		63	113.5	164	369	475	422	308.5	1	right	sister	P1	P1
187	M		369	422	475	989	1065	1027	605	2	right	homolog	P1	P2
288	M		-49	7	63	259	360	309.5	302.5	1	right	homolog	P1	P2
296	M		-49	7	63	259	360	309.5	302.5	1	right	sister	P1	P1
296	M		259	309.5	360	369	475	422	112.5	2	right	homolog	P1	P2
296	M									n	left	homolog	P1	P2
21	N		-49	7	63	63	164	113.5	106.5	1	right	homolog	P1	P2
26	N		-363	-312	-261	-148	-49	-98.5	213.5	1	left	homolog	P2	P1
34	N		-577	-470	-363	-49	63	7	477	1	left	homolog	P1	P2
37	N		-148	-98.5	-49	369	475	422	520.5	1	right	homolog	P1	P2
40	N		-363	-312	-261	-49	63	7	319	1	left	homolog	P2	P1
40	N		-49	7	63	575	683	629	622	1	right	homolog	P2	P1
80	N		-49	7	63	164	259	211.5	204.5	1	right	homolog	P1	P2
89	N		63	113.5	164	164	259	211.5	98	1	right	homolog	P1	P2
93	N		-49	7	63	259	360	309.5	302.5	1	right	homolog	P2	P1
104	N		-49	7	63	63	164	113.5	106.5	1	right	homolog	P2	P1
106	N		-577	-470	-363	-49	63	7	477	1	left	homolog	P2	P1
114	N		-49	7	63	63	164	113.5	106.5	1	right	homolog	P2	P1
117	N		-363	-312	-261	63	164	113.5	425.5	1	left	homolog	P2	P1
117	N		63	113.5	164	815	902	858.5	745	1	right	homolog	P2	P1
124	N		-363	-312	-261	-49	63	7	319	1	left	homolog	P2	P1
124	N		-49	7	63	683	815	749	742	1	right	homolog	P2	P1
160	N		-49	7	63	575	683	629	622	1	right	sister	P1	P1
160	N		575	629	683	989	1065	1027	398	2	right	homolog	P1	P2
177	N		-148	-98.5	-49	-49	63	7	105.5	1	left	homolog	P2	P1
178	N		-678	-627.5	-577	-577	-363	-470	157.5	2	left	homolog	P1	P2
178	N		-577	-470	-363	-49	63	7	477	1	left	sister	P1	P1
201	N		-49	7	63	259	360	309.5	302.5	1	right	homolog	P1	P2
201	N		259	309.5	360	360	369	364.5	55	2	right	sister	P1	P1
204	N		-261	-204.5	-148	-49	63	7	211.5	1	left	homolog	P1	P2
204	N		-49	7	63	164	259	211.5	204.5	1	right	sister	P1	P1
204	N		164	211.5	259	259	360	309.5	98	2	right	homolog	P1	P2
206	N		-261	-204.5	-148	-49	63	7	211.5	1	left	homolog	P1	P2
206	N		-49	7	63	164	259	211.5	204.5	1	right	sister	P1	P1
206	N		164	211.5	259	475	575	525	313.5	2	right	homolog	P1	P2
215	N		-577	-470	-363	-49	63	7	477	1	left	homolog	P2	P1
215	N		-49	7	63	164	259	211.5	204.5	1	right	sister	P2	P2
215	N		164	211.5	259	683	815	749	537.5	2	right	homolog	P2	P1
226	N		-577	-470	-363	-49	63	7	477	1	left	homolog	P1	P2
226	N		-49	7	63	369	475	422	415	1	right	homolog	P1	P2
232	N		-261	-204.5	-148	-49	63	7	211.5	1	left	homolog	P2	P1
234	N		-810	-778.5	-747	63	164	113.5	892	1	left	homolog	P2	P1
234	N		63	113.5	164	575	683	629	515.5	1	right	homolog	P2	P1
238	N		-363	-312	-261	-49	63	7	319	1	left	homolog	P2	P1
238	N		-49	7	63	369	475	422	415	1	right	homolog	P2	P1
249	N		-969	-921	-873	-49	63	7	928	1	left	homolog	P1	P2
294	N		-49	7	63	164	259	211.5	204.5	1	right	homolog	P2	P1
324	N		-261	-204.5	-148	-49	63	7	211.5	1	left	homolog	P2	P1
325	N		-148	-98.5	-49	-49	63	7	105.5	1	left	homolog	P2	P1
328	N		-577	-470	-363	-49	63	7	477	1	left	homolog	P2	P1
336	N		-49	7	63	164	259	211.5	204.5	1	right	homolog	P2	P1

## Sheet: 7-template_switching
Sheet 7-template usage per extension segment
column	name		description of entries
A	genotype		genotype analyzed
B-F	segments		template copied in gene conversion half-tracts; segment-1 is closest to DSB. Half tracts with >1 segment are template switching products
G	count		number of events of type
H	freq		frequency of event type
rows 24-37	analysis		major event types analysis
genotype	segment-1	segment-2	segment-3	segment-4	segment-5	count	freq
hed1∆ RAD54-T132A	h					54	0.782609
hed1∆ RAD54-T132A	h	s				1	0.0144928
hed1∆ RAD54-T132A	s	h				16	0.188406
hed1∆ RAD54-T132A	s	h	s	h		1	0.0144928
wild type	h					73	0.595041
wild type	h	s				5	0.0578512
wild type	h	s	h			11	0.0826446
wild type	h	s	h	s	h	1	0.00826446
wild type	s	h				18	0.140496
wild type	s	h	s			5	0.0165289
wild type	s	h	s	h		1	0.00826446
wild type	s	h		s		1	0.00826446
wild type	s					2	0.00826446	?	99_left, 220_right
template for DSB-adjacent segment
number	1st-homolog	1st-sister
hed1∆ RAD54-T132A	55	17
wild type	90	27
fraction total
hed1∆ RAD54-T132A	0.763889	0.236111
wild type	0.769231	0.230769
analysis of template switching
events with indicated # of switches	0	1	2	3	4	total
hed1∆ RAD54-T132A	54	17	0	1	0	18
wild type	73	23	16	2	1	42
fraction of events
hed1∆ RAD54-T132A	0.75	0.236111	0	0.0138889	0	0.25
wild type	0.634783	0.2	0.13913	0.0173913	0.00869565	0.365217

## Sheet: 8-dHJs_outer_bounds
Sheet 8-dHJs				Location and dimensions of total heteroduplex tracts, inferred original and final dHJs, and parental segments between final dHJ and DSB
column	name		description of entries							explanation of terms
A	tetrad			tetrad identifier
B	type			recombination type (C = crossover, N = noncrossover)
Columns AB-AJ describe the inferred location of the final dHJ
C	final_left-outer			marker to the left of final_left-inner
D	final_left-mid			midpoint between final_left-inner and final_left-outer							(final_left-outer+final_left-inner)/2
E	final_left-inner			leftmost marker in the final dHJ
F	final_right-inner			rightmost marker in the final dHJ
G	final_right-mid			midpoint between final_right-outer and final_right-inner							(final_right-inner+final_right-outer)/2
H	final_right-outer			marker to the right of right_inner
I	dHJ_span_outer			outer bounds of final dHJ width							final_right-outer - final_left-outer
tetrad	type	final_left-outer	final_left-mid	final_left-mid	final_right-inner	final_right-mid	final_right-outer	dHJ_span-outer
6	C	-49	7	63	164	211.5	259	204.5
11	C	-1281	-1125	-969	815	858.5	902	1983.5
16	C	683	749	815	1939	2275.5	2612	1526.5
18	C	475	525	575	815	858.5	902	333.5
22	C	164	211.5	259	1661	1697	1733	1485.5
49	C	1151	1209.5	1268	1939	2275.5	2612	1066
51	C	-1281	-1125	-969	475	525	575	1650
53	C	-2881	-2881	-2881	-2236	-1947	-1658	934
55	C	1448	1511	1574	2629	2682.5	2736	1171.5
60	C	1448	1511	1574	1574	1617.5	1661	106.5
62	C	-2236	-1947	-1658	1939	2275.5	2612	4222.5
67	C	-969	-921	-873	-49	7	63	928
69	C	-148	-98.5	-49	63	113.5	164	212
78	C	2629	2682.5	2736	3126	3126	3126	443.5
100	C	-49	7	63	2736	2931	3126	2924
105	C	1935	1937	1939	2629	2682.5	2736	745.5
107	C	-747	-712.5	-678	63	113.5	164	826
112	C	63	113.5	164	259	309.5	360	196
123	C	1805	1842.5	1880	1939	2275.5	2612	433
128	C	-969	-921	-873	-261	-204.5	-148	716.5
133	C	-577	-470	-363	575	629	683	1099
134	C	-577	-470	-363	-49	7	63	477
137	C	-363	-312	-261	-261	-204.5	-148	107.5
142	C	-148	-98.5	-49	1733	1769	1805	1867.5
152	C	-577	-470	-363	1376	1412	1448	1882
153	C	-1658	-1638.5	-1619	-1619	-1454.5	-1290	184
159	C	-969	-921	-873	475	525	575	1446
186	C	-363	-312	-261	-49	7	63	319
187	C	-2881	-2881	-2881	63	113.5	164	2994.5
195	C	1067	1109	1151	2629	2682.5	2736	1573.5
197	C	-1619	-1454.5	-1290	-577	-470	-363	984.5
221	C	-577	-470	-363	-49	7	63	477
233	C	-678	-627.5	-577	-49	7	63	634.5
241	C	-2236	-1947	-1658	-1619	-1454.5	-1290	492.5
254	C	-810	-778.5	-747	683	749	815	1527.5
255	C	-2498	-2497.5	-2497	-2496	-2391	-2286	106.5
258	C	-49	7	63	164	211.5	259	204.5
267	C	-1619	-1454.5	-1290	-1281	-1125	-969	329.5
274	C	-1281	-1125	-969	259	309.5	360	1434.5
288	C	683	749	815	3126	3126	3126	2377
296	C	-577	-470	-363	-49	7	63	477
302	C	-747	-712.5	-678	-577	-470	-363	242.5
307	C	-1281	-1125	-969	-148	-98.5	-49	1026.5
310	C	-577	-470	-363	164	211.5	259	681.5
311	C	475	525	575	683	749	815	224
332	C	475	525	575	575	629	683	104
21	N
26	N
34	N
37	N
40	N
75	N	1268	1322	1376	3126	3126	3126	1804
80	N	-1281	-1125	-969	-49	7	63	1132
89	N
93	N
95	N	164	211.5	259	575	629	683	417.5
104	N
106	N
114	N
117	N
124	N
160	N
163	N	164	211.5	259	815	858.5	902	647
177	N
178	N	164	211.5	259	1939	2275.5	2612	2064
201	N	-49	7	63	63	113.5	164	106.5
204	N
206	N	-969	-921	-873	-678	-627.5	-577	293.5
215	N
226	N	259	309.5	360	369	422	475	112.5
232	N
234	N
238	N	-2881	-2689.5	-2498	-2286	-2261	-2236	428.5
249	N
294	N
324	N
325	N
328	N
336	N

## Sheet: 9-all_HJ_loc
Sheet 9-dHJs				Location and dimensions of total heteroduplex tracts, inferred original and final dHJs, and parental segments between final dHJ and DSB
column	name		description of entries							explanation of terms
A	genotype			genotype of strain
B	type			recombination type (C = crossover, N = noncrossover)
C	tetrad			tetrad identifier
Columns AB-AJ describe the inferred location of the final dHJ
D	HJ_in_dHJ			outer marker (left or right)
E	HJ_position			co-ordinates for outer bound of HJ comprising the dHJ
F	marker_left_to_DSB			marker to the left of inferred DSB position						(marker_left_to_DSB+marker_right_to_DSB)/2
G	DSB_mid			midpoint between marker to left of DSB and marker to right of DSB
L	marker_right_to_DSB			marker to the right of inferred DSB position
E	HJ_from_DSB			distance from HJ to DSB						absolute(HJ_position - DSB_mid)
genotype	type	tetrad	HJ_in_dHJ	HJ_position	marker_to_left_of_DSB	DSB_mid	marker_to_right_of_DSB	HJ_fromDSB
wildtype	C	6	left	575	-49	7	63	568
wildtype	C	6	right	1151	-49	7	63	1144
wildtype	C	14	left	-577	-49	7	63	584
wildtype	C	14	right	63	-49	7	63	56
wildtype	C	17	left	-747	-49	7	63	754
wildtype	C	17	right	63	-49	7	63	56
wildtype	C	22	left	-49	-49	7	63	56
wildtype	C	22	right	989	-49	7	63	982
wildtype	C	26	left	1448	63	113.5	164	1334.5
wildtype	C	26	right	2612	63	113.5	164	2498.5
wildtype	C	34	left	-577	-49	7	63	584
wildtype	C	34	right	-148	-49	7	63	155
wildtype	C	46	left	-49	-49	7	63	56
wildtype	C	46	right	902	-49	7	63	895
wildtype	C	62	left	989	-49	7	63	982
wildtype	C	62	right	1065	-49	7	63	1058
wildtype	N	78	left	989	-49	7	63	982
wildtype	N	78	right	2612	-49	7	63	2605
wildtype	C	92	left	-49	-49	7	63	56
wildtype	C	92	right	575	-49	7	63	568
wildtype	C	96	left	-747	-49	7	63	754
wildtype	C	96	right	1376	-49	7	63	1369
wildtype	C	99	left	-1619	-49	7	63	1626
wildtype	C	99	right	815	-49	7	63	808
wildtype	C	102	left	259	-49	7	63	252
wildtype	C	102	right	815	-49	7	63	808
wildtype	C	104	left	63	63	113.5	164	50.5
wildtype	C	104	right	815	63	113.5	164	701.5
wildtype	C	108	left	-1281	-49	7	63	1288
wildtype	C	108	right	-261	-49	7	63	268
wildtype	C	110	left	-49	-49	7	63	56
wildtype	C	110	right	575	-49	7	63	568
wildtype	C	119	left	-1619	-49	7	63	1626
wildtype	C	119	right	-873	-49	7	63	880
wildtype	C	121	left	164	-49	7	63	157
wildtype	C	121	right	475	-49	7	63	468
wildtype	C	141	left	-577	-49	7	63	584
wildtype	C	141	right	815	-49	7	63	808
wildtype	C	157	left	-1658	-49	7	63	1665
wildtype	C	157	right	360	-49	7	63	353
wildtype	C	167	left	1940	-49	7	63	1933
wildtype	C	167	right	2612	-49	7	63	2605
wildtype	C	172	left	-49	-49	7	63	56
wildtype	C	172	right	1268	-49	7	63	1261
wildtype	C	175	left	2761	-49	7	63	2754
wildtype	C	175	right	3126	-49	7	63	3119
wildtype	C	176	left	-678	-49	7	63	685
wildtype	C	176	right	-363	-49	7	63	370
wildtype	C	178	left	-148	-148	-98.5	-49	49.5
wildtype	C	178	right	475	-148	-98.5	-49	573.5
wildtype	C	179	left	-1619	-49	7	63	1626
wildtype	C	179	right	63	-49	7	63	56
wildtype	C	182	left	-2236	-49	7	63	2243
wildtype	C	182	right	-969	-49	7	63	976
wildtype	C	188	left	-49	-49	7	63	56
wildtype	C	188	right	1661	-49	7	63	1654
wildtype	C	198	left	-747	63	113.5	164	860.5
wildtype	C	198	right	164	63	113.5	164	50.5
wildtype	C	207	left	-2236	-49	7	63	2243
wildtype	C	207	right	-148	-49	7	63	155
wildtype	C	208	left	-1658	-49	7	63	1665
wildtype	C	208	right	2612	-49	7	63	2605
wildtype	C	213	left	1067	-49	7	63	1060
wildtype	C	213	right	1376	-49	7	63	1369
wildtype	C	220	left	-873	-49	7	63	880
wildtype	C	220	right	-49	-49	7	63	56
wildtype	N	221	left	1574	63	113.5	164	1460.5
wildtype	N	221	right	2612	63	113.5	164	2498.5
wildtype	C	231	left	-577	-148	-98.5	-49	478.5
wildtype	C	231	right	259	-148	-98.5	-49	357.5
wildtype	C	232	left	-148	-148	-98.5	-49	49.5
wildtype	C	232	right	360	-148	-98.5	-49	458.5
wildtype	C	240	left	1940	-49	7	63	1933
wildtype	C	240	right	2612	-49	7	63	2605
wildtype	C	241	left	259	-49	7	63	252
wildtype	C	241	right	475	-49	7	63	468
wildtype	C	254	left	-1619	-49	7	63	1626
wildtype	C	254	right	-261	-49	7	63	268
wildtype	C	261	left	-2236	-49	7	63	2243
wildtype	C	261	right	-1290	-49	7	63	1297
wildtype	C	267	left	683	-49	7	63	676
wildtype	C	267	right	1733	-49	7	63	1726
wildtype	C	272	left	-2236	-49	7	63	2243
wildtype	C	272	right	-1658	-49	7	63	1665
wildtype	C	274	left	989	-49	7	63	982
wildtype	C	274	right	1151	-49	7	63	1144
wildtype	C	278	left	-1281	-49	7	63	1288
wildtype	C	278	right	1268	-49	7	63	1261
wildtype	C	288	left	-678	-49	7	63	685
wildtype	C	288	right	-261	-49	7	63	268
wildtype	C	290	left	-49	-49	7	63	56
wildtype	C	290	right	575	-49	7	63	568
wildtype	C	295	left	1376	-49	7	63	1369
wildtype	C	295	right	1574	-49	7	63	1567
wildtype	C	298	left	-577	-49	7	63	584
wildtype	C	298	right	-49	-49	7	63	56
wildtype	C	315	left	-1658	-49	7	63	1665
wildtype	C	315	right	-810	-49	7	63	817
wildtype	N	316	left	-1281	-49	7	63	1288
wildtype	N	316	right	63	-49	7	63	56
wildtype	C	323	left	1940	-49	7	63	1933
wildtype	C	323	right	2624	-49	7	63	2617
wildtype	C	347	left	-363	-49	7	63	370
wildtype	C	347	right	63	-49	7	63	56
wildtype	C	349	left	-2236	-49	7	63	2243
wildtype	C	349	right	-1658	-49	7	63	1665
wildtype	C	362	left	-49	-49	7	63	56
wildtype	C	362	right	902	-49	7	63	895
wildtype	C	382	left	-49	-49	7	63	56
wildtype	C	382	right	164	-49	7	63	157
wildtype	C	404	left	-2236	-49	7	63	2243
wildtype	C	404	right	-1658	-49	7	63	1665
wildtype	C	410	left	-49	-49	7	63	56
wildtype	C	410	right	1376	-49	7	63	1369
hed1∆ RAD54-T132A	N	80	left	-1281	-49	7	63	1288
hed1∆ RAD54-T132A	N	80	right	63	-49	7	63	56
hed1∆ RAD54-T132A	N	163	left	164	-49	7	63	157
hed1∆ RAD54-T132A	N	163	right	902	-49	7	63	895
hed1∆ RAD54-T132A	N	178	left	164	-49	7	63	157
hed1∆ RAD54-T132A	N	178	right	2612	-49	7	63	2605
hed1∆ RAD54-T132A	N	201	left	-49	-49	7	63	56
hed1∆ RAD54-T132A	N	201	right	164	-49	7	63	157
hed1∆ RAD54-T132A	N	206	left	-969	-49	7	63	976
hed1∆ RAD54-T132A	N	206	right	-577	-49	7	63	584
hed1∆ RAD54-T132A	N	226	left	259	-49	7	63	252
hed1∆ RAD54-T132A	N	226	right	475	-49	7	63	468
hed1∆ RAD54-T132A	N	238	left	-2881	-49	7	63	2888
hed1∆ RAD54-T132A	N	238	right	-2236	-49	7	63	2243
hed1∆ RAD54-T132A	C	6	left	-49	-49	7	63	56
hed1∆ RAD54-T132A	C	6	right	259	-49	7	63	252
hed1∆ RAD54-T132A	C	11	left	-1281	-49	7	63	1288
hed1∆ RAD54-T132A	C	11	right	902	-49	7	63	895
hed1∆ RAD54-T132A	C	16	left	683	-49	7	63	676
hed1∆ RAD54-T132A	C	16	right	2612	-49	7	63	2605
hed1∆ RAD54-T132A	C	18	left	475	-49	7	63	468
hed1∆ RAD54-T132A	C	18	right	902	-49	7	63	895
hed1∆ RAD54-T132A	C	22	left	164	-49	7	63	157
hed1∆ RAD54-T132A	C	22	right	1733	-49	7	63	1726
hed1∆ RAD54-T132A	C	49	left	1151	63	113.5	164	1037.5
hed1∆ RAD54-T132A	C	49	right	2612	63	113.5	164	2498.5
hed1∆ RAD54-T132A	C	51	left	-1281	-49	7	63	1288
hed1∆ RAD54-T132A	C	51	right	575	-49	7	63	568
hed1∆ RAD54-T132A	C	53	left	-2881	-49	7	63	2888
hed1∆ RAD54-T132A	C	53	right	-1658	-49	7	63	1665
hed1∆ RAD54-T132A	C	55	left	1448	-49	7	63	1441
hed1∆ RAD54-T132A	C	55	right	2736	-49	7	63	2729
hed1∆ RAD54-T132A	C	60	left	1448	-49	7	63	1441
hed1∆ RAD54-T132A	C	60	right	1661	-49	7	63	1654
hed1∆ RAD54-T132A	C	62	left	-2236	-49	7	63	2243
hed1∆ RAD54-T132A	C	62	right	2612	-49	7	63	2605
hed1∆ RAD54-T132A	C	67	left	-969	-49	7	63	976
hed1∆ RAD54-T132A	C	67	right	63	-49	7	63	56
hed1∆ RAD54-T132A	C	69	left	-148	-49	7	63	155
hed1∆ RAD54-T132A	C	69	right	164	-49	7	63	157
hed1∆ RAD54-T132A	C	78	left	2629	-49	7	63	2622
hed1∆ RAD54-T132A	C	78	right	3126	-49	7	63	3119
hed1∆ RAD54-T132A	C	95	left	164	-49	7	63	157
hed1∆ RAD54-T132A	C	95	right	683	-49	7	63	676
hed1∆ RAD54-T132A	C	100	left	-49	-49	7	63	56
hed1∆ RAD54-T132A	C	100	right	3126	-49	7	63	3119
hed1∆ RAD54-T132A	C	105	left	1935	-148	-98.5	-49	2033.5
hed1∆ RAD54-T132A	C	105	right	2736	-148	-98.5	-49	2834.5
hed1∆ RAD54-T132A	C	107	left	-747	63	113.5	164	860.5
hed1∆ RAD54-T132A	C	107	right	164	63	113.5	164	50.5
hed1∆ RAD54-T132A	C	112	left	63	-148	-98.5	-49	161.5
hed1∆ RAD54-T132A	C	112	right	360	-148	-98.5	-49	458.5
hed1∆ RAD54-T132A	C	123	left	1805	-49	7	63	1798
hed1∆ RAD54-T132A	C	123	right	2612	-49	7	63	2605
hed1∆ RAD54-T132A	C	128	left	-969	-49	7	63	976
hed1∆ RAD54-T132A	C	128	right	-148	-49	7	63	155
hed1∆ RAD54-T132A	C	133	left	-577	-49	7	63	584
hed1∆ RAD54-T132A	C	133	right	683	-49	7	63	676
hed1∆ RAD54-T132A	C	134	left	-577	-49	7	63	584
hed1∆ RAD54-T132A	C	134	right	63	-49	7	63	56
hed1∆ RAD54-T132A	C	137	left	-363	-49	7	63	370
hed1∆ RAD54-T132A	C	137	right	-148	-49	7	63	155
hed1∆ RAD54-T132A	C	142	left	-148	-148	-98.5	-49	49.5
hed1∆ RAD54-T132A	C	142	right	1805	-148	-98.5	-49	1903.5
hed1∆ RAD54-T132A	C	152	left	-577	-49	7	63	584
hed1∆ RAD54-T132A	C	152	right	1448	-49	7	63	1441
hed1∆ RAD54-T132A	C	153	left	-1658	-49	7	63	1665
hed1∆ RAD54-T132A	C	153	right	-1290	-49	7	63	1297
hed1∆ RAD54-T132A	C	159	left	-969	-49	7	63	976
hed1∆ RAD54-T132A	C	159	right	575	-49	7	63	568
hed1∆ RAD54-T132A	C	186	left	-363	-49	7	63	370
hed1∆ RAD54-T132A	C	186	right	63	-49	7	63	56
hed1∆ RAD54-T132A	C	195	left	1067	-49	7	63	1060
hed1∆ RAD54-T132A	C	195	right	2736	-49	7	63	2729
hed1∆ RAD54-T132A	C	197	left	-1619	63	113.5	164	1732.5
hed1∆ RAD54-T132A	C	197	right	-363	63	113.5	164	476.5
hed1∆ RAD54-T132A	C	221	left	-577	-49	7	63	584
hed1∆ RAD54-T132A	C	221	right	63	-49	7	63	56
hed1∆ RAD54-T132A	C	233	left	-678	-49	7	63	685
hed1∆ RAD54-T132A	C	233	right	63	-49	7	63	56
hed1∆ RAD54-T132A	C	241	left	-2236	-49	7	63	2243
hed1∆ RAD54-T132A	C	241	right	-1290	-49	7	63	1297
hed1∆ RAD54-T132A	C	254	left	-810	-49	7	63	817
hed1∆ RAD54-T132A	C	254	right	815	-49	7	63	808
hed1∆ RAD54-T132A	C	255	left	-2498	-49	7	63	2505
hed1∆ RAD54-T132A	C	255	right	-2286	-49	7	63	2293
hed1∆ RAD54-T132A	C	258	left	-49	-49	7	63	56
hed1∆ RAD54-T132A	C	258	right	259	-49	7	63	252
hed1∆ RAD54-T132A	C	267	left	-1619	-49	7	63	1626
hed1∆ RAD54-T132A	C	267	right	-969	-49	7	63	976
hed1∆ RAD54-T132A	C	274	left	-1281	63	113.5	164	1394.5
hed1∆ RAD54-T132A	C	274	right	360	63	113.5	164	246.5
hed1∆ RAD54-T132A	C	302	left	-747	-49	7	63	754
hed1∆ RAD54-T132A	C	302	right	-363	-49	7	63	370
hed1∆ RAD54-T132A	C	307	left	-1281	-148	-98.5	-49	1182.5
hed1∆ RAD54-T132A	C	307	right	-49	-148	-98.5	-49	49.5
hed1∆ RAD54-T132A	C	310	left	-577	-49	7	63	584
hed1∆ RAD54-T132A	C	310	right	259	-49	7	63	252
hed1∆ RAD54-T132A	C	311	left	475	-49	7	63	468
hed1∆ RAD54-T132A	C	311	right	815	-49	7	63	808
hed1∆ RAD54-T132A	C	332	left	475	-49	7	63	468
hed1∆ RAD54-T132A	C	332	right	683	-49	7	63	676

## Sheet: 10-parental_stretch
Sheet 10-parental_stretch
column	name		description of entries							explanation of terms
A	tetrad			tetrad identifier
B	left-outer			marker to the left of final_left-inner
column	left-mid			midpoint between final_left-inner and final_left-outer						(left-outer+left-inner)/2
D	left-inner			leftmost marker in the final dHJ
E	right-inner			rightmost marker in the final dHJ
F	right-mid			midpoint between final_right-outer and final_right-inner						(right-inner+right-outer)/2
G	right-outer			marker to the right of right_inner
H	extent			outer bounds of final dHJ width						right-outer - left-outer
tetrad	left-outer	left-mid	left-inner	right-inner	right-mid	right-outer	extent
16	63	-49	7	683	749	815	742
18	63	-49	7	475	525	575	518
22	63	-49	7	164	211.5	259	204.5
49	360	259	309.5	1151	1209.5	1268	900
53	-1658	-2236	-1947	-810	-778.5	-747	1168.5
60	475	369	422	1448	1511	1574	1089
75	475	369	422	1376	1412	1448	990
78	63	-49	7	2736	2931	3126	2924
95	63	-49	7	164	211.5	259	204.5
105	1661	1574	1617.5	1939	2275.5	2612	658
123	63	-49	7	1805	1842.5	1880	1835.5
128	-49	-148	-98.5	-148	-98.5	-49	0
137	-148	-261	-204.5	-49	7	63	211.5
153	-1291			-577
163	63	-49	7	164	211.5	259	204.5
178	63	-49	7	164	211.5	259	204.5
195	475	369	422	1067	1109	1151	687
197	-363	-577	-470	-363	-312	-261	158
238	-2236	-2286	-2261	-363	-312	-261	1949
241	-1290	-1619	-1454.5	-873	-841.5	-810	613
255	-2286	-2496	-2391	-49	7	63	2398
267	-969	-1281	-1125	-678	-627.5	-577	497.5
288	360	259	309.5	683	749	815	439.5
332	63	-49	7	475	525	575	518
302	-363	-577	-470	-49	7	63	477
311	63	-49	7	575	629	683	622

[truncated: 5 more sheets: 11-point_events_list, 12-segments_uncorrected, 13-map_distances, Bar coded oligos, Plate setup for PCR]
